# Supplementary material for: Oligodendrocyte Progenitor Cells Become Regionally Diverse and Heterogeneous with Age
Source: Neuron. 2019 Feb 6;101(3):459–471.e5. doi: 10.1016/j.neuron.2018.12.020 (PMC6372724; doi:10.1016/j.neuron.2018.12.020)
Supplement: Table S1. OPC mRNA Expression across Age and GO Term Analysis, Related to Figure 2 [file mmc2.xlsx]

## Sheet: allgenes
ENSEMBL.ID	gene	gene.type	tlength	mE16.ms1	mE16.ms2	mE16.ms3	mP12.ms1	mP12.ms2	mP12.ms3	mP80.ms1	mP80.ms2	mP80.ms3	mP310.ms1	mP310.ms2	mP310.ms3	mP310.ms4	P12.vs.E16$log2FoldChange	P12.vs.E16$padj	mP80.vs.P12$log2FoldChange	mP80.vs.P12$padj	mP310.vs.P12$log2FoldChange	mP310.vs.P12$padj	m310.vs.P80$log2FoldChange	m310.vs.P80$padj
ENSMUSG00000020154	Ptprb	protein_coding	13333	2.56685	2.67246	2.84803	11.2061	11.0213	11.0836	11.6273	11.1405	11.1124	10.9918	10.7145	11.751	11.7085	8.40524	2.14e-142	0.207729	0.84586	0.253775	0.63959	0.0460459	0.969697
ENSMUSG00000029648	Flt1	protein_coding	13504	2.37397	2.76825	2.28908	10.5123	9.80345	9.88811	11.2926	11.0667	11.1306	10.9309	10.4105	11.3874	11.298	7.61139	6.89e-116	1.06244	0.0187799	0.950942	0.0146305	-0.111501	0.916481
ENSMUSG00000018830	Myh11	protein_coding	7578	2.77862	2.98507	2.72204	9.17983	8.8808	8.98746	9.56655	9.5007	9.99014	9.44827	9.67991	9.23146	9.07733	6.18822	1.56e-108	0.681374	0.10375	0.355914	0.348876	-0.325459	0.647435
ENSMUSG00000096054	Syne1	protein_coding	40491	2.97788	3.38157	2.85523	7.72958	7.92206	7.9162	9.44211	9.14149	9.31477	9.06675	9.08915	8.89995	9.2128	4.7692	1.21e-100	1.44599	4.72e-09	1.21271	1.44e-07	-0.233276	0.714221
ENSMUSG00000056492	Adgrf5	protein_coding	9010	3.62289	3.80575	3.11388	10.7177	10.1892	10.212	11.2689	10.847	11.0419	10.6413	10.2511	11.173	11.0578	6.85155	8.41e-98	0.668655	0.259519	0.430795	0.362255	-0.23786	0.803343
ENSMUSG00000006386	Tek	protein_coding	4712	3.15598	2.89294	3.12121	10.4039	9.98899	10.0332	10.4405	9.88208	10.0686	10.1009	9.25123	10.4452	10.2414	7.09294	1.5e-89	-0.00481924	0.996623	-0.0800053	0.910592	-0.075186	0.949994
ENSMUSG00000027435	Cd93	protein_coding	6677	3.47025	3.97505	3.41055	11.0903	10.4143	10.4596	9.29355	8.8433	9.06453	8.54395	8.19979	9.29411	9.07876	7.04747	6.23e-87	-1.61017	0.000132449	-1.84678	3.79e-07	-0.236614	0.822614
ENSMUSG00000026921	Egfl7	protein_coding	3581	3.80349	3.28892	3.7446	10.1138	10.0214	10.0757	10.7808	10.5861	10.6956	10.4914	9.86157	10.5759	11.0538	6.44084	2.07e-85	0.61896	0.287841	0.485324	0.263692	-0.133636	0.892255
ENSMUSG00000040584	Abcb1a	protein_coding	5480	1.86775	2.50002	1.00526	10.4011	9.84238	9.92145	11.1837	10.5	10.863	10.4164	9.85774	11.061	10.684	8.16166	1.79e-83	0.798978	0.259519	0.492218	0.388974	-0.30676	0.787352
ENSMUSG00000041378	Cldn5	protein_coding	1414	4.58768	4.02378	4.92648	12.9758	12.3902	12.5308	12.338	11.7631	11.8874	11.7654	11.3498	12.8424	11.9983	8.0953	2.1e-83	-0.636467	0.468184	-0.557105	0.336423	0.0793622	0.956137
ENSMUSG00000020717	Pecam1	protein_coding	6228	3.26812	3.93109	3.7875	10.3008	9.96286	10.0448	10.3769	10.0907	9.90885	9.94458	9.52385	10.6354	10.4138	6.42092	4.41e-80	0.0284053	0.984927	0.0811558	0.90887	0.0527505	0.965136
ENSMUSG00000024411	Aqp4	protein_coding	5082	1.97653	1.6546	1.97653	9.52766	9.28734	9.37297	8.26457	7.33328	7.26563	7.18256	6.2118	7.27637	6.69845	7.5224	3.26e-74	-1.70157	0.000125966	-2.49798	1.3e-11	-0.796407	0.35539
ENSMUSG00000062960	Kdr	protein_coding	9030	4.44733	4.88597	3.98515	10.9524	10.2223	10.2819	9.04491	8.62054	9.00394	8.72309	8.04331	8.78403	8.61515	6.0393	1.15e-72	-1.62301	4.27e-05	-1.95596	9.54e-09	-0.332954	0.732102
ENSMUSG00000041134	Cyyr1	protein_coding	8894	0.547607	-0.345477	0.93463	7.84787	7.26238	7.28108	8.09919	7.94088	7.98864	7.54414	7.53839	8.13839	8.10323	7.01822	2.15e-72	0.521283	0.430137	0.370363	0.42987	-0.15092	0.878705
ENSMUSG00000001930	Vwf	protein_coding	16064	1.87688	3.45367	2.90113	10.4229	10.6595	10.7523	10.542	9.90009	9.91282	9.71999	9.7888	10.8405	10.7836	7.73716	6.84e-72	-0.46735	0.691431	-0.2397	0.757931	0.22765	0.864488
ENSMUSG00000041445	Mmrn2	protein_coding	3974	2.46884	2.46884	2.59437	9.53395	9.49519	9.63365	10.0485	9.29066	9.48514	9.46222	9.11208	10.3872	9.94912	7.04357	1.34e-71	0.0897171	0.94922	0.253014	0.678513	0.163297	0.886155
ENSMUSG00000029309	Sparcl1	protein_coding	2937	7.87611	8.42865	8.20887	13.3558	13.1825	13.2283	12.3273	12.3528	12.4645	12.2594	11.4273	11.8746	11.3779	5.0686	4.15e-70	-0.874632	0.0384718	-1.47682	9.88e-07	-0.602189	0.371394
ENSMUSG00000001946	Esam	protein_coding	2867	3.83801	4.38735	4.1809	10.5087	9.71546	9.79889	9.92202	9.93543	9.86578	9.14543	9.30368	9.84496	9.86654	5.90045	2.61e-69	-0.145297	0.895529	-0.477808	0.293843	-0.332511	0.714905
ENSMUSG00000027967	Neurog2	protein_coding	2227	8.85752	9.11286	9.01858	2.30433	2.2025	2.22787	-0.190791	0.30199	-1.1551	0.331201	0.0756677	-1.03318	-1.09994	-6.75871	3.98e-69	-2.53006	0.0189491	-2.59147	0.00321593	-0.0614108	0.990766
ENSMUSG00000039167	Adgrl4	protein_coding	4585	2.80308	2.50352	1.61043	10.2473	9.4258	9.53013	9.86476	9.76598	9.79531	9.17736	8.85721	10.1508	9.59422	7.39459	1.25e-68	0.0266627	0.988771	-0.2548	0.707445	-0.281462	0.809023
ENSMUSG00000030237	Slco1a4	protein_coding	6414	1.22567	1.5667	-0.0962619	9.64296	8.99088	8.99913	10.2425	9.8165	10.168	9.82675	8.66459	10.0593	10.0925	8.18886	3.12e-68	0.84273	0.274232	0.517252	0.402241	-0.325478	0.78882
ENSMUSG00000034255	Arhgap27	protein_coding	6415	0.488476	0.777982	1.01899	7.60972	7.1309	7.31697	7.15784	7.16581	7.50095	6.48081	6.74899	6.9699	7.1875	6.58767	2.84e-67	-0.0814728	0.940344	-0.4945	0.209357	-0.413027	0.582737
ENSMUSG00000030737	Slco2b1	protein_coding	5958	4.03988	3.90091	4.08338	9.36218	8.72906	8.81012	8.17739	8.13965	8.64434	8.02652	7.49672	7.79027	7.55448	4.98514	2.22e-65	-0.655739	0.179718	-1.26309	3.33e-05	-0.607353	0.358694
ENSMUSG00000024140	Epas1	protein_coding	5309	5.68959	6.77147	5.5631	12.7094	12.3231	12.4634	12.926	12.5571	12.6155	12.522	12.2708	13.3086	12.9748	6.39113	1.13e-64	0.201284	0.874959	0.31715	0.610955	0.115866	0.926877
ENSMUSG00000033960	Jcad	protein_coding	6730	5.5348	5.97731	5.41932	11.0937	10.5087	10.5864	11.5227	11.1683	11.2881	10.9855	10.6189	11.4297	11.272	5.08926	4.81e-64	0.58031	0.32382	0.354797	0.437508	-0.225513	0.801472
ENSMUSG00000035441	Myo1d	protein_coding	6465	2.16533	2.43663	2.89231	7.67148	7.24777	7.23568	7.83486	7.80336	7.8002	7.54017	7.67511	8.01329	7.83317	4.86912	8.69e-64	0.414047	0.463461	0.377756	0.307968	-0.036291	0.970112
ENSMUSG00000045136	Tubb2b	protein_coding	2294	13.0898	13.3185	13.7667	8.75924	8.54468	8.70396	7.35141	7.94222	7.31389	6.8734	6.32752	6.70541	6.50835	-4.74756	6.99e-63	-1.1085	0.00335072	-2.05508	1.84e-12	-0.946579	0.0638636
ENSMUSG00000039349	C130074G19Rik	protein_coding	3035	3.82457	4.70208	3.79062	10.6563	10.033	10.1064	10.1951	9.44411	9.88514	9.7246	9.24286	10.1028	9.76635	6.122	6.99e-63	-0.418995	0.646256	-0.552024	0.266488	-0.133029	0.90834
ENSMUSG00000033032	Afap1l1	protein_coding	3680	3.92765	3.97828	4.62809	9.96422	9.48673	9.53889	10.1056	9.61973	9.95871	9.42038	8.74231	9.57593	9.46317	5.46461	7.23e-63	0.229412	0.81791	-0.344849	0.479017	-0.574261	0.473868
ENSMUSG00000021750	Fam107a	protein_coding	3870	2.43998	3.69152	2.29559	9.18017	8.85117	8.84003	9.53161	9.83567	9.74941	9.0741	8.51445	9.16959	9.08867	6.0112	5.23e-62	0.745324	0.19982	0.0179601	0.981909	-0.727364	0.335383
ENSMUSG00000054404	Slfn5	protein_coding	6326	1.73102	2.76497	2.95342	8.96988	8.23381	8.17865	8.83926	8.73096	8.68522	8.36997	7.88802	8.55206	8.38113	5.93375	3.19e-61	0.245614	0.817772	-0.189706	0.75426	-0.43532	0.634196
ENSMUSG00000000805	Car4	protein_coding	1966	2.6097	2.72518	2.6097	10.4898	9.40471	9.44663	9.60192	10.0044	9.63022	9.1549	8.24703	8.85402	8.58968	7.22341	3.19e-61	-0.115368	0.933339	-1.12329	0.0107545	-1.00792	0.17374
ENSMUSG00000029675	Eln	protein_coding	8098	4.93663	5.31335	5.51771	12.094	12.6192	12.7146	9.20796	8.67674	8.22442	8.03859	8.67724	9.51215	9.82285	7.22508	1.07e-60	-3.74158	3.12e-15	-3.32793	3.06e-14	0.413646	0.747822
ENSMUSG00000000489	Pdgfb	protein_coding	4161	2.33539	2.52803	2.58693	8.82648	8.25736	8.24848	8.96875	8.50869	8.64004	8.81416	7.96988	8.99129	8.8885	5.98258	5.33e-59	0.249282	0.810935	0.247473	0.655226	-0.00180857	0.998884
ENSMUSG00000033863	Klf9	protein_coding	3263	3.15178	2.99424	3.10116	7.79564	7.87334	7.98875	8.89111	8.51078	8.51901	7.70194	8.06953	8.1938	8.30462	4.80468	9.44e-59	0.76327	0.0401496	0.196809	0.642939	-0.566461	0.32079
ENSMUSG00000033191	Tie1	protein_coding	4917	2.70222	3.6795	2.34608	9.98096	9.63699	9.70083	9.86313	9.33299	9.43566	9.04728	8.54032	9.85928	9.66465	6.75661	1.54e-58	-0.217972	0.87224	-0.413334	0.513207	-0.195361	0.878705
ENSMUSG00000063632	Sox11	protein_coding	8311	12.244	12.2478	12.0358	6.29371	6.40212	6.41223	3.5675	3.42444	4.48414	3.6211	3.03373	2.71075	2.12943	-5.80873	3.52e-57	-2.46066	3.87e-09	-3.40734	7.48e-20	-0.946675	0.269325
ENSMUSG00000021904	Sema3g	protein_coding	4540	2.34087	2.20963	2.34087	9.20317	9.34484	9.49949	10.1342	9.59745	9.59621	8.91463	9.32012	10.5959	10.2165	7.05588	4.35e-57	0.444767	0.691695	0.559929	0.350414	0.115162	0.9334
ENSMUSG00000035245	Eogt	protein_coding	4900	2.99262	3.23078	2.35107	9.45625	8.99809	9.09666	9.54189	9.43402	9.32009	9.0608	8.62624	9.72282	10.0295	6.29369	9.77e-57	0.237538	0.847564	0.263977	0.681853	0.0264384	0.990493
ENSMUSG00000048960	Prex2	protein_coding	16609	3.38073	2.91189	3.07539	7.60566	7.50653	7.52556	7.76099	7.8094	7.37499	7.10837	6.91919	7.51408	7.63744	4.41058	1.86e-56	0.114507	0.905722	-0.222313	0.623053	-0.33682	0.655732
ENSMUSG00000027684	Mecom	protein_coding	12427	1.45206	1.94956	2.06503	7.60121	7.14906	7.15356	7.28455	6.87153	7.11195	7.22485	6.47188	7.39491	7.54904	5.47136	2.82e-56	-0.217664	0.838408	-0.102812	0.877746	0.114852	0.91489
ENSMUSG00000046280	She	protein_coding	7222	1.46953	2.31753	1.90249	8.37822	7.96405	8.12341	8.76521	8.20739	8.39553	7.6521	7.84903	8.77533	8.67951	6.2276	7.6e-56	0.309826	0.782153	0.156792	0.822179	-0.153034	0.896673
ENSMUSG00000032125	Robo4	protein_coding	5302	1.76339	2.11703	0.178426	8.89267	8.12457	8.18492	8.45864	8.37586	8.41763	8.05131	7.39788	8.445	8.39598	6.88142	2.29e-55	-0.0267153	0.988733	-0.31603	0.622356	-0.289315	0.801888
ENSMUSG00000020932	Gfap	protein_coding	4218	2.5084	1.09337	0.245369	9.53308	9.81159	9.93996	9.38061	7.75774	8.70152	8.65292	8.16544	8.83	7.887	8.18501	5.54e-55	-1.0125	0.236852	-1.33956	0.0195207	-0.327059	0.817401
ENSMUSG00000074364	Ehd2	protein_coding	5119	3.59833	3.57488	3.68853	9.17308	9.24492	9.33203	9.09478	8.36215	8.74874	8.55356	8.2103	9.50119	9.04637	5.63011	6.15e-55	-0.48532	0.557866	-0.340466	0.537535	0.144854	0.897139
ENSMUSG00000026980	Ly75	protein_coding	6905	1.01971	0.67179	1.67179	9.13717	8.27535	8.29855	6.65645	6.11239	6.00026	5.09098	5.26968	6.39767	6.26188	7.44686	9.98e-55	-2.34264	2.44e-06	-2.75904	2.64e-10	-0.416401	0.741955
ENSMUSG00000041479	Syt15	protein_coding	5164	0.631511	2.09094	1.43887	7.85672	8.18317	8.30543	7.46464	6.84683	6.84096	7.2471	7.04716	8.05493	7.75545	6.62153	2.17e-54	-1.04531	0.0641154	-0.545577	0.302496	0.499728	0.610344
ENSMUSG00000028978	Nos3	protein_coding	4132	0.95316	3.04062	2.99755	10.5421	10.1787	10.3481	10.4954	10.2112	10.1315	9.38124	9.75093	10.92	10.8997	7.7669	2.88e-54	-0.0759475	0.968299	0.028617	0.979708	0.104565	0.951675
ENSMUSG00000021186	Fbln5	protein_coding	6911	1.29857	0.796068	1.53303	9.39443	9.99228	10.0649	8.80977	8.25034	7.62685	7.28986	7.46285	9.40951	8.63423	8.60607	7.02e-54	-1.53869	0.0473975	-1.38496	0.0313747	0.153722	0.929722
ENSMUSG00000000530	Acvrl1	protein_coding	4265	3.22938	3.95185	2.71481	9.87576	9.49216	9.58666	10.2018	9.8173	9.88294	9.6105	9.01551	10.4617	10.0421	6.27227	2.75e-53	0.316553	0.796253	0.217186	0.759511	-0.0993671	0.941691
ENSMUSG00000002980	Bcam	protein_coding	3199	3.22927	4.07727	3.96624	9.22777	9.00191	9.13831	10.3558	9.77028	9.89413	9.7268	9.60436	10.5453	10.1215	5.32206	3.04e-52	0.903956	0.0790234	0.922389	0.0217854	0.0184336	0.990766
ENSMUSG00000025902	Sox17	protein_coding	4772	0.0673341	-1.25459	0.552761	8.39016	7.99523	8.24576	8.6256	8.51991	8.27484	7.88992	8.22884	9.18078	9.03299	8.25158	9.77e-52	0.2614	0.831774	0.461638	0.419872	0.200238	0.864936
ENSMUSG00000031285	Dcx	protein_coding	12647	10.2001	10.117	10.1216	4.42143	4.98228	5.10076	2.9618	2.28822	1.5872	1.82558	2.45269	2.52729	1.88629	-5.28125	1.04e-51	-2.47692	1.24e-09	-2.65485	5.56e-13	-0.177926	0.886046
ENSMUSG00000041794	Myrip	protein_coding	5537	0.852824	1.61836	1.23134	7.36695	7.54569	7.60037	8.19824	7.13519	7.98004	7.32554	7.73894	8.15465	8.00391	6.2401	2.29e-51	0.33146	0.739999	0.331122	0.548217	-0.000338241	0.999793
ENSMUSG00000063796	Slc22a8	protein_coding	3478	3.24614	4.26783	3.48714	9.97529	9.23076	9.27751	8.94084	8.7114	8.72922	8.89017	7.74539	8.37079	8.62214	5.8006	5.24e-51	-0.738592	0.291996	-1.07087	0.0164132	-0.332275	0.75635
ENSMUSG00000028268	Gbp3	protein_coding	3265	1.46284	1.99336	1.29292	7.94217	7.48341	7.43611	9.27195	8.5248	8.72755	8.32032	8.33747	8.72204	8.4249	6.02328	1.36e-50	1.23926	0.00116237	0.822564	0.0270323	-0.416699	0.602794
ENSMUSG00000030235	Slco1c1	protein_coding	5186	0.795303	2.98293	2.98293	10.4863	9.59953	9.58673	9.73658	9.68331	9.57703	9.46703	8.10645	9.44904	9.36046	7.40742	1.86e-50	-0.288481	0.856005	-0.763601	0.252413	-0.475121	0.730877
ENSMUSG00000038188	Scarf1	protein_coding	2887	2.17087	3.11429	2.17087	8.36373	7.81347	7.84889	7.5666	7.2404	7.63534	6.82092	7.07189	7.37371	7.33295	5.47256	2.5e-50	-0.538796	0.400201	-0.862825	0.0220456	-0.32403	0.714975
ENSMUSG00000026814	Eng	protein_coding	4048	2.79015	4.69704	3.73768	11.0601	10.4367	10.57	10.9466	10.6675	10.6811	10.2607	10.0928	11.3706	10.9047	6.76984	4.66e-50	0.0563323	0.973144	0.034454	0.974248	-0.0218783	0.990766
ENSMUSG00000040732	Erg	protein_coding	3466	0.791691	2.52866	2.66616	9.02131	8.52516	8.51748	8.80222	8.14158	8.48518	8.2457	7.72982	8.84139	8.404	6.50088	6.88e-50	-0.205914	0.874959	-0.348525	0.578513	-0.142611	0.90996
ENSMUSG00000042116	Vwa1	protein_coding	3623	2.78667	3.81524	4.16518	10.8895	9.72028	9.83799	9.74012	9.50002	9.57327	8.82141	8.33937	9.59565	8.85798	6.55343	3.79e-49	-0.642792	0.517419	-1.2749	0.0138515	-0.632109	0.576745
ENSMUSG00000031170	Slc38a5	protein_coding	2241	0.835857	1.83586	2.42082	9.68839	8.72596	8.59908	7.82531	7.69383	7.59741	6.89959	6.76011	7.69924	6.92444	7.25464	1.04e-48	-1.38189	0.0105567	-1.96814	2.56e-06	-0.586248	0.576258
ENSMUSG00000020846	Rflnb	protein_coding	3512	1.64714	3.50964	3.2321	10.1166	9.52096	9.55025	7.79948	7.86397	7.532	6.69082	8.2624	7.85845	7.75067	6.76115	1.52e-48	-2.01755	0.000129472	-2.01122	1.64e-05	0.0063287	0.997244
ENSMUSG00000070327	Rnf213	protein_coding	16888	2.71649	3.46123	2.97736	6.99956	6.90382	7.00826	8.46358	8.11937	8.47402	7.57955	7.81016	7.82985	8.09	3.88601	1.62e-48	1.39026	2.82e-06	0.867572	0.00371484	-0.522691	0.394746
ENSMUSG00000032359	Ctsh	protein_coding	4499	2.73729	3.03985	3.44511	8.50812	8.0027	8.06074	8.25619	8.44483	7.8486	8.04971	7.15128	7.99397	7.84121	5.10492	5.93e-48	-0.00459619	0.996623	-0.408577	0.404179	-0.40398	0.655147
ENSMUSG00000044921	Rassf9	protein_coding	7326	-2.87303	0.448902	0.296899	8.03986	7.16205	7.20483	6.52591	6.08789	6.02784	5.85168	6.10258	6.73069	6.81332	7.66413	6.39e-48	-1.29628	0.0296358	-1.09641	0.0325072	0.199867	0.880832
ENSMUSG00000045954	Cavin2	protein_coding	3055	4.11675	3.74638	4.47629	9.62843	9.19352	9.31367	10.3893	9.77073	10.0932	9.78427	9.01084	10.1871	10.0162	5.24652	1.31e-47	0.716277	0.263513	0.423245	0.4166	-0.293032	0.771712
ENSMUSG00000071042	Rasgrp3	protein_coding	4921	2.22461	2.94898	2.74544	8.42727	7.58669	7.57347	7.84899	7.66593	7.74954	7.60309	6.77417	7.46682	7.31463	5.24923	1.08e-46	-0.162993	0.88808	-0.598264	0.193408	-0.435271	0.635271
ENSMUSG00000020357	Flt4	protein_coding	8232	-0.719315	1.41819	1.20668	7.77494	7.15647	7.2121	7.51833	7.40879	7.51622	7.46465	6.57323	7.87996	7.64328	6.51159	4.69e-46	0.0731197	0.964217	0.0574201	0.95037	-0.0156996	0.992584
ENSMUSG00000042010	Acacb	protein_coding	9632	0.432604	1.68636	0.980092	6.70083	6.67258	6.83144	7.48274	7.28465	7.74688	7.11328	7.06622	7.88199	8.00225	5.61226	4.93e-46	0.780686	0.207203	0.842425	0.05808	0.0617391	0.960227
ENSMUSG00000022220	Adcy4	protein_coding	4672	1.4764	2.4764	2.41982	7.92951	7.74512	7.94357	8.51588	8.30049	8.47553	8.23954	7.57278	8.69311	8.90994	5.68452	5.7e-46	0.558216	0.485527	0.563035	0.263933	0.00481892	0.997673
ENSMUSG00000049791	Fzd4	protein_coding	6720	1.95198	2.29593	2.86625	8.5975	7.93493	7.98986	8.20595	7.76662	8.21804	6.57704	6.55912	7.35503	7.71078	5.7849	1.18e-45	-0.127902	0.930909	-1.06885	0.023718	-0.940946	0.261195
ENSMUSG00000032849	Abcc4	protein_coding	6389	2.75067	2.81626	3.41187	8.6127	8.09201	8.13742	9.40344	8.70928	9.29164	8.73701	7.98981	8.96597	9.1307	5.27548	1.25e-45	0.865122	0.146767	0.46586	0.377684	-0.399262	0.690567
ENSMUSG00000058297	Spock2	protein_coding	5533	7.68549	7.81039	7.61276	13.0782	11.9723	12.044	12.4421	12.1465	12.2423	11.9856	11.3755	12.1228	11.9362	4.75364	1.51e-45	-0.176564	0.876691	-0.577475	0.215279	-0.400911	0.669078
ENSMUSG00000024395	Lims2	protein_coding	2623	1.19374	2.85671	2.85671	8.33159	7.72509	7.81321	8.44654	8.5294	8.30053	8.134	7.77619	8.33618	8.40541	5.49807	3.17e-45	0.447043	0.562026	0.201801	0.723012	-0.245242	0.798647
ENSMUSG00000057530	Ece1	protein_coding	5300	5.81318	6.25934	6.04933	10.385	10.0977	10.2213	10.3942	9.87566	10.0745	9.89529	9.40032	10.3701	10.1244	4.18738	6.56e-45	-0.108593	0.921712	-0.249383	0.609907	-0.14079	0.882597
ENSMUSG00000040488	Ltbp4	protein_coding	6463	6.0117	6.06602	5.9943	11.4207	11.6769	11.7916	11.9433	11.0052	11.2691	10.9818	10.8993	12.306	11.9312	5.61361	6.74e-45	-0.176176	0.899106	0.0173025	0.98601	0.193479	0.879344
ENSMUSG00000033170	Card10	protein_coding	4952	0.0139168	1.77945	2.08431	8.35288	7.92523	8.05339	8.32696	7.97563	8.30762	7.26575	7.86527	8.49866	8.68526	6.58835	1.53e-44	0.0906862	0.958221	0.0591772	0.950035	-0.031509	0.989193
ENSMUSG00000037820	Tgm2	protein_coding	4608	5.11779	4.70275	4.35045	9.27564	9.09807	9.21501	9.83029	9.54929	9.52718	9.19953	9.26025	10.0827	9.80704	4.44028	1.93e-44	0.4443	0.542848	0.437516	0.333618	-0.00678403	0.99597
ENSMUSG00000078606	Gm4070	protein_coding	9275	0.693543	0.487092	1.17897	5.72034	5.34813	5.35351	8.57393	8.07821	8.47752	7.82754	8.1148	8.16478	8.17105	4.66676	2.95e-44	2.9091	8.62e-27	2.59323	9.01e-25	-0.315874	0.661017
ENSMUSG00000051243	Islr2	protein_coding	5921	10.5229	10.4246	10.7486	5.8092	5.78854	5.73122	6.30836	5.80414	5.04149	6.46736	6.40976	7.25305	6.79766	-4.79537	6.83e-44	0.0315991	0.983133	0.996541	0.0188692	0.964942	0.169379
ENSMUSG00000000305	Cdh4	protein_coding	7257	7.80151	7.84453	7.5308	3.53294	3.84062	4.13831	3.31439	3.78754	3.29037	3.08636	3.34868	2.99047	2.95068	-3.86579	7.33e-44	-0.391871	0.589785	-0.765276	0.0424775	-0.373405	0.666813
ENSMUSG00000033278	Ptprm	protein_coding	8828	4.49454	4.56527	4.37361	8.97068	8.62612	8.68735	9.29288	8.63862	9.03034	8.79388	8.668	9.50119	9.42236	4.28928	1.37e-43	0.242764	0.801687	0.373871	0.417555	0.131107	0.893581
ENSMUSG00000032232	Cgnl1	protein_coding	7844	5.12117	5.81305	4.85496	10.4434	9.88415	10.0009	10.5087	9.95819	10.3462	10.0356	9.79202	10.6042	10.5857	4.80861	2.35e-43	0.158954	0.895406	0.166129	0.798525	0.00717478	0.996104
ENSMUSG00000031486	Adgra2	protein_coding	5775	4.8365	5.02477	4.81891	9.2589	9.08382	9.16035	9.23579	8.79532	8.98588	8.62891	8.0127	9.10731	9.02519	4.27299	4.71e-43	-0.152295	0.883854	-0.415478	0.355685	-0.263183	0.768081
ENSMUSG00000020101	Vsir	protein_coding	5014	3.31789	3.74013	3.88349	8.42307	8.3753	8.42334	7.39324	7.92229	8.01277	8.26625	7.40863	7.5691	7.16383	4.74091	1.17e-42	-0.60682	0.366828	-0.744464	0.0830307	-0.137644	0.898079
ENSMUSG00000014361	Mertk	protein_coding	4336	2.69099	3.37549	3.74162	7.97507	7.91063	7.83495	7.84795	8.21417	8.61834	7.80457	7.21507	7.61289	7.71194	4.57576	1.21e-42	0.353255	0.672647	-0.305189	0.537084	-0.658445	0.363554
ENSMUSG00000017754	Pltp	protein_coding	2562	5.08567	6.18189	6.00028	12.1844	11.1756	11.3101	12.4775	11.7959	12.1619	12.1065	11.2569	12.6105	12.0119	5.80043	1.37e-42	0.542049	0.605752	0.443864	0.500573	-0.0981849	0.947508
ENSMUSG00000030554	Synm	protein_coding	7933	2.87011	3.97792	3.50399	9.55299	8.40159	8.48945	8.65108	8.43284	8.9224	8.45771	9.21301	8.90678	8.9124	5.39543	1.42e-42	-0.232552	0.85813	-0.018334	0.984091	0.214218	0.858532
ENSMUSG00000004837	Grap	protein_coding	1793	3.47955	3.47955	2.61706	9.05698	8.27963	8.31143	8.13596	8.53358	7.94226	7.68285	7.31321	7.86826	7.86384	5.34991	1.75e-42	-0.370732	0.684934	-0.895721	0.0316474	-0.524989	0.547203
ENSMUSG00000024451	Arap3	protein_coding	5224	4.04111	4.73379	3.86277	9.48251	9.10357	9.14579	9.2809	9.21021	9.57882	8.7094	8.27711	9.39721	9.39367	4.99056	3.09e-42	0.111668	0.933708	-0.234498	0.707445	-0.346166	0.740484
ENSMUSG00000002504	Slc9a3r2	protein_coding	2257	4.97534	5.30133	6.10172	11.4366	10.5917	10.7122	11.5946	11.2542	11.3584	10.8092	10.735	11.7912	11.39	5.42402	3.38e-42	0.445724	0.672182	0.283928	0.672056	-0.161796	0.898164
ENSMUSG00000020681	Ace	protein_coding	5287	3.7473	4.12111	3.68501	9.57733	9.66572	9.74241	9.19349	8.45552	9.52718	9.29756	8.08099	9.83484	9.60727	5.79908	4.18e-42	-0.538776	0.605592	-0.322803	0.644995	0.215974	0.867305
ENSMUSG00000030218	Mgp	protein_coding	1187	1.33764	2.92261	4.27624	10.6641	11.3801	11.3623	12.7958	11.6926	11.8275	11.1741	11.2804	12.6649	12.103	7.8748	1.15e-41	1.0221	0.32114	0.765961	0.316117	-0.256136	0.879042
ENSMUSG00000022799	Arhgap31	protein_coding	11141	4.50519	5.11091	4.35508	9.0158	8.53903	8.61546	9.39057	9.12267	9.34377	8.91238	8.5066	9.20945	9.15029	4.04342	1.91e-41	0.551491	0.354677	0.23109	0.642548	-0.3204	0.703755
ENSMUSG00000034898	Filip1	protein_coding	5097	4.22021	4.48324	4.05974	8.41771	8.06556	8.14863	8.3845	7.99466	8.11999	7.83536	7.76986	8.48652	8.33214	3.95325	2.35e-41	-0.0423601	0.96882	-0.0788877	0.895424	-0.0365275	0.97419
ENSMUSG00000029123	Stk32b	protein_coding	3458	7.4745	7.5184	7.82293	0.210062	1.21974	1.59304	2.26184	-0.332847	1.21006	3.55435	4.02579	3.18996	3.17212	-6.43782	3.69e-41	0.280028	0.884038	2.3497	1.54e-05	2.06967	0.0116608
ENSMUSG00000038058	Nod1	protein_coding	5079	2.56235	3.08172	2.11489	7.51964	7.01949	7.0861	8.02278	7.7832	7.9022	7.40854	7.16235	7.81629	7.89797	4.58483	4.12e-41	0.681056	0.216207	0.377111	0.417628	-0.303945	0.735548
ENSMUSG00000019820	Utrn	protein_coding	17108	5.54726	6.06453	5.2477	9.59329	9.31958	9.34356	10.7745	10.4052	10.6259	10.3612	10.3561	10.7853	10.8034	3.76422	5e-41	1.18561	0.000719813	1.16873	0.000141315	-0.0168804	0.990766
ENSMUSG00000030157	Clec2d	protein_coding	1213	3.62831	4.30638	4.36528	8.95743	8.7063	8.69984	10.8342	10.7663	10.7172	10.3689	9.81017	10.609	10.7488	4.6558	7.2e-41	1.98112	1.44e-09	1.63387	9.78e-08	-0.347249	0.674528
ENSMUSG00000042099	Kank3	protein_coding	3118	5.47832	5.07362	5.12756	9.77459	9.43515	9.47537	9.91848	10.1491	10.1325	9.0757	9.02165	9.47777	10.0687	4.33172	9.81e-41	0.500732	0.476669	-0.0944957	0.885976	-0.595227	0.45629
ENSMUSG00000030834	Abcc6	protein_coding	5721	0.653658	-1.51627	-1.51627	6.44373	6.28901	6.3745	6.45647	6.76737	6.34482	5.60666	6.20635	6.06508	6.22889	6.77103	1.07e-40	0.162939	0.872268	-0.321771	0.492514	-0.48471	0.528828
ENSMUSG00000028645	Slc2a1	protein_coding	3506	6.84839	6.6537	6.6537	12.1844	11.3192	11.4188	12.1689	11.8939	11.7485	11.1815	11.0234	12.273	11.8138	4.97349	1.13e-40	0.252687	0.835087	-0.0339607	0.970546	-0.286648	0.794178
ENSMUSG00000045868	Gvin1	protein_coding	9005	0.829274	1.28871	0.829274	5.90074	5.38795	5.39017	8.56053	8.12084	8.4329	7.71218	8.14352	8.24409	8.21703	4.57936	1.36e-40	2.80462	8.33e-22	2.51602	2.5e-20	-0.288599	0.717046
ENSMUSG00000013415	Igf2bp1	protein_coding	9682	6.90211	6.92437	6.67306	1.58268	1.22914	0.309304	-1.72603	-2.81821	-2.27531	-1.20404	-3.04454	-2.15338	-0.220141	-5.73551	2.23e-40	-3.26213	0.000416798	-2.36574	0.000517613	0.896392	0.723092
ENSMUSG00000031530	Dusp4	protein_coding	2740	9.86775	9.65826	9.77284	4.18968	4.2859	3.98191	4.06472	2.90981	3.59022	-0.967874	3.16891	2.25271	1.77091	-5.61318	2.45e-40	-0.544653	0.641928	-1.98917	0.000242073	-1.44452	0.137059
ENSMUSG00000025504	Eps8l2	protein_coding	5377	0.573199	1.74312	1.03263	6.78021	6.80117	6.97187	8.79136	8.11244	8.64399	8.54332	8.22077	9.23039	9.14061	5.65627	2.49e-40	1.69046	5.19e-05	1.98894	3.46e-08	0.298483	0.769889
ENSMUSG00000038415	Foxq1	protein_coding	4843	2.58208	2.18353	2.53145	8.50955	7.73889	7.83499	8.06887	7.70475	8.21093	7.61554	6.72966	8.19806	8.07388	5.62701	3.01e-40	-0.05947	0.96882	-0.312482	0.633623	-0.253012	0.832196
ENSMUSG00000055322	Tns1	protein_coding	16010	4.91498	5.35445	4.96199	8.92688	8.56441	8.63379	9.65983	9.36176	9.53291	9.33324	8.91921	9.69904	9.56032	3.62604	3.06e-40	0.806333	0.0465525	0.689937	0.0431966	-0.116396	0.893766
ENSMUSG00000050919	Zfp366	protein_coding	6382	3.49592	3.91095	2.53544	9.79334	8.81104	8.93152	9.15216	8.93029	9.06408	8.40568	7.76865	9.19401	8.79901	5.82785	3.07e-40	-0.196607	0.895406	-0.614977	0.323444	-0.41837	0.738835
ENSMUSG00000046240	Hepacam	protein_coding	3347	3.01202	4.16402	3.64945	8.82604	8.30922	8.40564	7.14922	7.34722	7.15498	6.34335	7.01928	6.30386	6.04022	4.8478	3.99e-40	-1.3115	0.00369525	-2.05691	5.96e-09	-0.745413	0.360496
ENSMUSG00000034911	Ushbp1	protein_coding	6461	0.115597	2.26244	2.43753	7.86571	7.57703	7.68896	8.45246	8.64185	8.52862	7.89258	7.48006	8.01981	8.62433	5.80228	5.69e-40	0.82765	0.275024	0.348615	0.600263	-0.479035	0.671362
ENSMUSG00000024421	Lama3	protein_coding	10745	0.744331	-0.255669	1.15937	6.35413	6.65799	6.74332	7.28018	7.01734	6.58424	6.75941	6.96757	7.84226	7.98657	5.93299	8.07e-40	0.393576	0.73059	0.890474	0.0859023	0.496898	0.654388
ENSMUSG00000046470	Sox18	protein_coding	1620	3.88897	1.30401	2.62593	10.5061	9.87524	10.0724	10.2718	9.51932	9.46262	9.74886	9.43262	10.9839	9.862	7.20873	1.69e-39	-0.374812	0.811116	-0.0375582	0.974248	0.337254	0.82163
ENSMUSG00000063060	Sox7	protein_coding	3299	2.36543	2.4479	1.27797	8.93975	7.99061	8.0524	7.66645	7.05699	7.13906	7.0862	6.63802	8.00166	7.36656	6.27654	2.01e-39	-1.08162	0.120295	-1.03603	0.0537901	0.0455949	0.980763
ENSMUSG00000039304	Tnfsf10	protein_coding	5266	-1.39671	-0.0747794	1.06272	6.44564	5.97691	6.02409	7.30907	7.01458	7.23992	6.87095	7.05323	7.37447	7.0094	5.9748	2.13e-39	1.03067	0.00987079	0.926443	0.0076454	-0.104225	0.913739
ENSMUSG00000042644	Itpr3	protein_coding	8990	2.71432	3.5596	3.24107	7.98206	8.39978	8.45306	9.16967	8.14597	8.87983	8.44275	8.5553	9.20182	9.44287	5.08076	3e-39	0.499414	0.589714	0.679095	0.188368	0.17968	0.882499
ENSMUSG00000034258	Flvcr2	protein_coding	3504	0.512925	1.51293	1.65043	7.8949	7.12926	7.21205	7.37448	6.83296	7.15678	7.04799	6.34063	7.39507	7.31762	6.14716	3.07e-39	-0.314548	0.782791	-0.37317	0.527946	-0.0586212	0.965873
ENSMUSG00000090863	A530084C06Rik	protein_coding	3200	1.78136	2.64386	2.12928	8.35948	7.61027	7.74601	7.94802	7.67384	8.1082	7.38566	6.7911	8.00227	7.96393	5.71396	4.75e-39	-0.0214041	0.989859	-0.327407	0.60013	-0.306002	0.78607
ENSMUSG00000017144	Rnd3	protein_coding	4432	8.38147	8.574	8.56199	5.45195	5.56216	5.66798	5.75299	5.71852	5.70379	5.68707	5.43154	5.98519	5.73375	-2.94281	5.73e-39	0.159713	0.833565	0.158047	0.695971	-0.00166668	0.998759
ENSMUSG00000053702	Nebl	protein_coding	15235	0.82557	2.02488	1.15815	6.80708	6.3949	6.35935	7.36086	6.89955	7.3263	6.78701	6.21882	7.16343	7.36962	5.10665	9.32e-39	0.675563	0.368939	0.412613	0.471324	-0.26295	0.813119
ENSMUSG00000038729	Akap2	protein_coding	8163	4.79108	5.42211	4.8101	9.61205	8.8054	8.83507	9.41221	9.35762	9.39112	8.85755	8.64979	9.25269	9.13328	4.09596	1.18e-38	0.25243	0.796257	-0.142391	0.810729	-0.39482	0.644133
ENSMUSG00000021743	Fezf2	protein_coding	3047	8.60936	8.83036	9.53152	2.2995	3.36913	3.38439	3.31112	4.30913	3.71454	-1.12109	1.20834	2.09949	1.44777	-5.92922	1.19e-38	0.709435	0.520565	-1.78512	0.00620704	-2.49455	0.00160191
ENSMUSG00000027474	Ccm2l	protein_coding	2407	-1.26724	2.90269	2.05469	8.27966	8.25024	8.29664	8.72912	8.87285	8.61693	8.31182	8.26045	8.67964	9.24941	6.26987	1.62e-38	0.467641	0.656723	0.406931	0.519546	-0.0607093	0.967479
ENSMUSG00000017774	Myo1c	protein_coding	6585	4.66452	4.84306	4.50964	8.53761	8.17425	8.2906	8.43557	7.67749	8.0962	7.82781	7.88009	8.3511	8.02772	3.66316	2.12e-38	-0.238911	0.777049	-0.305239	0.477275	-0.0663279	0.945777
ENSMUSG00000044033	Ccdc141	protein_coding	11717	1.84179	3.48289	2.42675	8.51925	7.76127	7.75696	7.90563	8.00919	8.23451	7.58951	7.01451	7.55367	7.87423	5.31185	2.98e-38	-0.00259819	0.998068	-0.519009	0.385149	-0.516411	0.637227
ENSMUSG00000032902	Slc16a1	protein_coding	4426	5.92009	6.24201	6.03887	12.3599	11.4604	11.4745	8.60049	7.69263	8.70184	7.14765	6.62004	8.31354	7.77798	5.7565	3.89e-38	-3.43208	1.29e-12	-4.22602	1.3e-22	-0.793934	0.486714
ENSMUSG00000022146	Osmr	protein_coding	12113	-0.428559	0.101955	-0.0135218	6.42804	5.96997	6.1341	6.26367	6.1417	5.97516	4.73957	5.34309	6.22907	6.48873	6.28569	5.32e-38	-0.0580488	0.97042	-0.330003	0.637598	-0.271954	0.831062
ENSMUSG00000010064	Slc38a3	protein_coding	5277	4.60028	4.9926	4.69831	9.23555	8.75786	8.85177	8.43881	7.96877	8.65963	8.22741	7.24256	7.83334	8.03157	4.18984	5.98e-38	-0.579428	0.373018	-1.08573	0.00327076	-0.5063	0.537868
ENSMUSG00000021638	Ocln	protein_coding	4222	1.62251	3.244	2.38151	9.49572	8.7467	8.7355	9.34171	8.53272	8.89649	8.09312	7.50599	9.1499	8.93724	6.47253	6.83e-38	-0.0766392	0.967681	-0.474951	0.529667	-0.398312	0.775982
ENSMUSG00000039087	Rreb1	protein_coding	13994	4.15327	4.10015	3.85147	6.97462	7.12614	7.20085	7.19169	6.6362	6.95315	6.75772	6.41272	6.56192	6.62997	3.06299	6.87e-38	-0.158521	0.835154	-0.508094	0.0940811	-0.349573	0.567996
ENSMUSG00000079018	Ly6c1	protein_coding	1677	0.83908	-0.745883	0.254117	9.61935	9.02837	9.04394	10.4113	10.4975	10.0607	10.2581	9.66355	10.8153	10.1742	9.00308	8.2e-38	1.07786	0.0358761	1.02855	0.015633	-0.04931	0.970907
ENSMUSG00000016087	Fli1	protein_coding	3486	3.44635	4.32771	3.78339	9.42484	8.55925	8.62525	8.69217	8.35769	8.69428	7.48239	7.76011	8.48148	8.41724	5.02689	9.03e-38	-0.335728	0.7667	-0.82865	0.0883176	-0.492923	0.628347
ENSMUSG00000028970	Abcb1b	protein_coding	7990	0.461236	1.24973	0.908695	6.73143	6.14638	6.18438	7.52836	6.78981	7.35495	6.92482	6.21557	7.4149	7.13111	5.47028	1.75e-37	0.878766	0.16034	0.606057	0.238388	-0.272709	0.803343
ENSMUSG00000037984	Neurod6	protein_coding	2150	11.2071	11.3471	11.6539	2.21759	3.30389	3.68463	4.1819	0.937717	1.89566	2.96693	3.98441	3.97178	1.53579	-8.20725	2.48e-37	-0.194611	0.940365	0.192683	0.892379	0.387294	0.856286
ENSMUSG00000009097	Tbx1	protein_coding	1777	1.49248	0.170556	0.170556	8.40178	8.34103	8.60556	9.25381	8.70179	8.75927	8.92599	8.55361	9.50071	9.57445	7.69873	3.28e-37	0.473122	0.574017	0.743988	0.10202	0.270866	0.79185
ENSMUSG00000020439	Smtn	protein_coding	4380	5.75781	5.76389	5.61054	9.59145	8.9638	9.06743	9.14115	8.99682	8.96381	8.29642	8.39905	8.64294	8.98493	3.52181	7.53e-37	-0.19823	0.821138	-0.628081	0.0742418	-0.429852	0.542894
ENSMUSG00000025795	Rassf3	protein_coding	3826	4.29298	4.21391	4.52359	8.9268	8.41531	8.48989	8.84386	7.94332	8.37818	8.40533	8.27507	9.06796	8.54978	4.27892	7.94e-37	-0.192799	0.860823	-0.0207205	0.978246	0.172078	0.864889
ENSMUSG00000022505	Emp2	protein_coding	8644	3.03805	4.04817	3.53216	7.05697	7.44628	7.53149	7.41867	7.32553	7.31457	7.44607	7.02896	7.4819	7.35392	3.76174	8.23e-37	-0.00596985	0.995794	-0.021397	0.974357	-0.0154271	0.990766
ENSMUSG00000089945	Pakap	protein_coding	8456	4.94239	5.66149	5.06977	9.59928	8.82177	8.84448	9.40888	9.32876	9.38176	8.86934	8.78152	9.22992	9.10383	3.8759	8.87e-37	0.237762	0.803851	-0.12842	0.82551	-0.366182	0.665465
ENSMUSG00000032440	Tgfbr2	protein_coding	8187	3.61052	4.71486	3.8974	9.17673	8.60106	8.69593	8.85356	8.12506	8.69161	8.05102	7.56703	8.48519	8.10198	4.69398	8.9e-37	-0.257999	0.826749	-0.759734	0.114623	-0.501736	0.603786
ENSMUSG00000040010	Slc7a5	protein_coding	3708	7.12617	7.45143	7.046	12.1996	11.0093	11.158	10.1071	10.2725	10.2979	9.18531	8.98579	9.62842	9.38369	4.33987	9.33e-37	-1.33034	0.00268198	-2.24302	7.07e-11	-0.912681	0.19032
ENSMUSG00000018593	Sparc	protein_coding	3788	7.79795	8.24095	8.38349	12.7269	12.1143	12.11	10.6339	10.1559	10.5737	9.89242	9.09151	10.035	9.40461	4.18574	1.5e-36	-1.87765	6.82e-07	-2.6933	1.79e-16	-0.815649	0.257143
ENSMUSG00000034738	Nostrin	protein_coding	1888	0.668104	1.6681	0.0831412	9.46792	8.12725	8.0253	8.77026	8.84401	9.02859	7.86406	7.62225	8.36745	8.1963	7.74179	1.53e-36	0.185719	0.899067	-0.657946	0.271445	-0.843666	0.408597
ENSMUSG00000069833	Ahnak	protein_coding	18543	6.23014	6.37216	5.82474	10.4596	10.0985	10.1712	11.2527	10.497	10.8634	10.2927	10.099	10.7871	11.0195	4.09126	2.14e-36	0.652263	0.290475	0.344973	0.497034	-0.30729	0.746558
ENSMUSG00000020591	Ntsr2	protein_coding	3120	1.68038	-0.641546	-0.641546	7.53836	8.42834	8.57179	7.37533	7.73739	7.09655	6.407	5.45959	7.02727	6.56844	7.66589	2.32e-36	-0.820221	0.394796	-1.77774	0.000644643	-0.957521	0.386932
ENSMUSG00000063659	Zbtb18	protein_coding	6138	10.2244	10.2482	10.3257	6.76809	6.47551	6.5777	6.50136	6.03899	5.77455	6.26941	5.61863	5.76625	5.40894	-3.65496	3e-36	-0.474417	0.4653	-0.81176	0.0253015	-0.337343	0.686688
ENSMUSG00000025780	Itih5	protein_coding	7900	4.662	5.38447	4.39319	9.24636	9.33885	9.44511	9.76832	9.41114	9.57944	9.59688	8.4541	9.56029	9.20517	4.46964	3e-36	0.247962	0.827541	-0.0753399	0.920603	-0.323301	0.752164
ENSMUSG00000020788	Atp2a3	protein_coding	5281	1.40654	3.27161	1.76911	8.51656	8.88118	9.023	9.07624	8.08142	8.6264	8.19793	8.6349	9.67385	9.50454	6.43311	3.22e-36	-0.171335	0.926376	0.303397	0.724517	0.474731	0.739185
ENSMUSG00000073599	Ecscr	protein_coding	1680	3.42146	4.00643	4.10952	8.91153	8.39611	8.51716	8.23544	8.28983	7.69033	7.42434	7.0292	7.9357	7.89916	4.74875	3.44e-36	-0.529377	0.488485	-1.00541	0.014356	-0.476038	0.598682
ENSMUSG00000004044	Cavin1	protein_coding	3587	5.51477	6.63296	6.08796	11.3035	10.9564	11.034	11.4107	10.4578	10.9522	10.5583	10.5732	11.6237	11.1342	4.95604	4.18e-36	-0.113607	0.939115	-0.0635578	0.941666	0.0500487	0.974646
ENSMUSG00000043496	Tril	protein_coding	5363	4.77663	5.0199	4.51947	8.05067	8.02127	8.25226	7.3789	7.62277	7.15061	6.77062	6.92667	7.17664	6.61797	3.3256	4.54e-36	-0.715785	0.0752147	-1.22391	8.46e-06	-0.508124	0.427891
ENSMUSG00000071856	Mcc	protein_coding	14577	3.96727	4.20047	3.90256	6.62723	6.77408	6.72681	7.32028	7.35965	7.49138	7.05113	7.17973	7.28282	7.4761	2.68165	7.12e-36	0.681507	0.0196877	0.545341	0.0355157	-0.136167	0.829977
ENSMUSG00000036553	Sh3tc1	protein_coding	5735	1.65013	1.87252	1.3871	6.51363	6.19536	6.46903	6.28057	6.02476	6.73759	6.09579	6.24236	6.54757	6.96791	4.74909	7.32e-36	-0.0198315	0.989704	0.104984	0.874602	0.124815	0.907324
ENSMUSG00000033542	Arhgef5	protein_coding	9977	2.23598	2.74748	1.72579	7.23022	6.75128	6.76342	7.10514	6.49823	7.03233	6.33511	5.67039	6.53293	6.67761	4.63627	7.88e-36	-0.0291344	0.985677	-0.580609	0.238376	-0.551475	0.543242
ENSMUSG00000022565	Plec	protein_coding	18113	5.91776	6.39753	5.65235	10.0232	10.1555	10.3066	10.6299	10.0517	10.4552	9.77635	10.3512	10.7948	10.7698	4.14364	9.21e-36	0.232284	0.829186	0.311806	0.559152	0.0795212	0.945777
ENSMUSG00000001029	Icam2	protein_coding	1904	1.39289	0.0709665	2.07097	9.13166	8.57832	8.63584	8.94517	8.62081	8.13166	7.98772	7.35702	9.15578	8.45031	7.4108	9.72e-36	-0.200026	0.899563	-0.417424	0.571913	-0.217398	0.882451
ENSMUSG00000027800	Tm4sf1	protein_coding	4163	3.2643	3.1123	2.74973	9.25753	8.62384	8.72067	9.74786	8.96932	8.6376	8.11343	8.45392	9.77209	9.20638	5.83721	1.18e-35	0.300855	0.836766	0.13631	0.883055	-0.164545	0.910155
ENSMUSG00000024339	Tap2	protein_coding	3781	1.40316	0.666195	1.88859	6.83612	6.48323	6.49983	7.90041	7.15303	7.58108	7.54195	7.01936	7.53183	7.74558	5.2115	1.32e-35	0.96306	0.0426267	0.868821	0.0283787	-0.0942388	0.930413
ENSMUSG00000023800	Tiam2	protein_coding	12741	8.32471	8.25711	8.40641	4.22946	5.09801	4.93846	4.54557	4.37814	4.27111	4.72778	4.28728	4.13701	4.52842	-3.52639	2.22e-35	-0.401324	0.563336	-0.367744	0.39646	0.0335799	0.978629
ENSMUSG00000045930	Clec14a	protein_coding	4571	1.12942	3.36208	1.12942	8.86954	8.52328	8.71794	8.31966	7.35204	8.0637	7.84261	7.79815	8.65988	8.62088	6.42184	3e-35	-0.743492	0.502624	-0.422249	0.597901	0.321242	0.827694
ENSMUSG00000038235	F11r	protein_coding	2663	4.36831	4.67441	4.0788	8.87466	8.29328	8.32483	8.34892	8.18103	7.90662	7.65445	7.41391	8.27111	7.854	4.12819	3.18e-35	-0.365638	0.662613	-0.688629	0.0937527	-0.322992	0.723173
ENSMUSG00000022438	Parvb	protein_coding	4416	4.72762	4.788	4.61215	9.78874	8.92715	8.97934	8.70803	8.33811	8.54288	7.96378	8.07529	8.97141	8.94171	4.57711	3.37e-35	-0.750468	0.26563	-0.724602	0.133373	0.0258659	0.990337
ENSMUSG00000027580	Helz2	protein_coding	11529	0.64273	2.25416	1.28016	6.55229	6.32569	6.49095	7.95281	7.74688	7.83201	6.89132	6.66936	7.29776	7.71841	4.91333	3.97e-35	1.38705	0.00435266	0.741629	0.132404	-0.645424	0.49592
ENSMUSG00000028640	Tfap2c	protein_coding	3679	6.74274	6.78602	7.52795	0.705649	0.670936	1.08862	0.0849969	-1.42222	-1.87931	-1.39301	-1.64854	-0.757393	-1.82415	-6.21055	4.11e-35	-1.62133	0.27378	-2.19876	0.0469335	-0.577436	0.859322
ENSMUSG00000091119	Ccdc152	protein_coding	1358	5.01795	5.01795	5.17323	9.88607	9.44304	9.28933	9.13754	9.18804	8.8159	8.78291	8.03246	9.33865	8.97343	4.49004	5.66e-35	-0.505586	0.526723	-0.70603	0.120534	-0.200444	0.850416
ENSMUSG00000027463	Slc52a3	protein_coding	2767	1.7016	-1.46832	2.11664	8.16649	7.61331	7.66419	7.50442	6.90166	7.51467	6.41886	6.68726	7.32248	7.49973	6.43028	7.65e-35	-0.501596	0.644144	-0.786287	0.164629	-0.284691	0.82233
ENSMUSG00000006205	Htra1	protein_coding	2879	5.72236	5.99013	5.62418	9.87531	10.0925	10.2152	8.9574	8.90307	8.44454	7.95509	7.54441	8.85962	8.18244	4.28054	7.66e-35	-1.28203	0.00446182	-1.85084	1.98e-07	-0.568805	0.520792
ENSMUSG00000034037	Fgd5	protein_coding	6292	3.43394	4.87786	3.88564	9.20252	8.7976	8.92249	9.567	9.56221	9.59055	9.08663	8.74718	9.66593	9.74899	4.78806	7.66e-35	0.589106	0.495608	0.385586	0.524489	-0.20352	0.864061
ENSMUSG00000036256	Igfbp7	protein_coding	1209	5.01159	6.21804	6.6687	11.881	11.0745	11.2617	11.5785	11.1555	11.2817	10.739	10.4082	11.6063	10.8708	5.32974	8.86e-35	-0.0985298	0.954177	-0.4719	0.472227	-0.37337	0.761895
ENSMUSG00000021367	Edn1	protein_coding	2139	0.488026	1.90306	1.48803	8.29753	8.2082	8.16378	8.76522	8.37418	8.90024	8.68399	7.94119	9.42266	9.68104	6.81854	1.01e-34	0.472851	0.68246	0.855905	0.127757	0.383054	0.754998
ENSMUSG00000074793	Hspa12b	protein_coding	3685	3.6419	4.45819	2.92569	9.47699	8.86887	9.0536	9.27309	9.12329	8.95754	8.80308	7.98028	9.31105	9.38356	5.34644	1.12e-34	-0.0322215	0.987097	-0.188325	0.814271	-0.156104	0.909033
ENSMUSG00000069874	Irgm2	protein_coding	3690	1.70134	2.36431	1.92373	6.89774	6.60621	6.4582	7.70274	7.10485	7.38551	7.46687	6.90939	7.68124	7.21867	4.64101	1.42e-34	0.755026	0.145983	0.682854	0.08913	-0.0721716	0.947538
ENSMUSG00000031377	Bmx	protein_coding	3092	-0.62854	1.37146	-0.0435778	7.39105	7.85245	7.78123	8.59669	7.81154	7.97509	7.86339	7.77965	9.02768	8.75642	7.20217	1.42e-34	0.480227	0.669598	0.769701	0.177825	0.289474	0.82011
ENSMUSG00000042978	Sbk1	protein_coding	4227	11.5626	11.4102	11.547	7.0184	6.75139	7.08339	6.20209	6.25397	6.19183	4.76422	6.53915	5.77021	5.39338	-4.55008	1.48e-34	-0.742074	0.30425	-1.19671	0.00697958	-0.454632	0.667383
ENSMUSG00000020773	Trim47	protein_coding	2735	3.71838	3.45535	3.94078	8.40021	8.47483	8.61583	8.82225	8.61658	8.59149	7.72126	7.99355	9.07552	8.86337	4.78155	1.5e-34	0.180679	0.884774	0.0234572	0.977912	-0.157222	0.893253
ENSMUSG00000030413	Pglyrp1	protein_coding	1837	1.70761	3.21011	2.44458	9.62548	8.44274	8.44814	7.43125	8.51932	7.91055	7.84257	6.86121	7.77984	7.49974	6.37038	1.8e-34	-0.931022	0.273262	-1.40867	0.00918111	-0.477648	0.714905
ENSMUSG00000090019	Gimap1	protein_coding	3073	2.55028	2.46782	1.83978	7.57757	6.98859	7.17102	7.24854	6.63834	7.29922	6.86665	6.47531	7.29017	7.3151	4.94721	1.94e-34	-0.173046	0.882481	-0.239028	0.687439	-0.0659824	0.95755
ENSMUSG00000029475	Kdm2b	protein_coding	10869	8.20666	8.20531	8.1721	5.86619	5.82749	5.91122	5.15152	5.09176	5.44964	4.90214	4.92817	4.99266	4.96175	-2.32586	2.28e-34	-0.627756	0.02333	-0.921901	9.84e-06	-0.294146	0.575807
ENSMUSG00000050105	Grrp1	protein_coding	1275	2.23447	3.23447	2.6495	8.86867	8.11563	8.07249	8.89458	8.92677	8.93952	9.04869	8.21119	9.01698	8.27072	5.63405	2.77e-34	0.521362	0.536394	0.291097	0.627984	-0.230264	0.834219
ENSMUSG00000015468	Notch4	protein_coding	8061	3.11832	4.14891	2.98904	8.63335	8.45368	8.55068	8.66459	8.55596	8.64278	7.62636	8.1297	9.00881	8.97679	5.02992	4.53e-34	0.0741491	0.964177	-3.66e-05	0.999984	-0.0741857	0.95849
ENSMUSG00000114432	AC160962.1	protein_coding	1378	1.53742	3.23786	3.34478	9.37031	8.51394	8.48417	7.67666	7.33437	7.98864	7.02373	6.80162	7.75738	7.63698	5.94346	6.19e-34	-1.15785	0.0712671	-1.48877	0.00159989	-0.330926	0.78882
ENSMUSG00000036661	Dennd3	protein_coding	5709	2.07172	-0.928276	2.07172	7.78826	7.47476	7.57364	7.81521	7.36802	7.98362	7.67697	6.90982	7.95187	8.21612	6.04387	6.58e-34	0.127036	0.941541	0.146691	0.874602	0.0196557	0.991645
ENSMUSG00000022297	Fzd6	protein_coding	4818	3.75393	4.74279	3.45949	9.31794	8.60937	8.7178	8.89555	8.31019	8.66378	8.45627	7.89011	8.92092	8.50954	4.82149	8.1e-34	-0.273356	0.826898	-0.426955	0.478553	-0.153599	0.903432
ENSMUSG00000044037	Als2cl	protein_coding	5883	1.14389	1.02841	2.61337	7.54148	7.41155	7.51572	7.83192	8.29607	7.83039	6.99584	7.06868	7.80377	8.35036	5.70142	8.6e-34	0.512452	0.649428	0.174549	0.834492	-0.337903	0.790379
ENSMUSG00000074272	Ceacam1	protein_coding	5806	1.1629	1.98602	1.54992	6.20055	6.2748	6.31304	6.94444	6.95847	6.90747	6.44061	6.48113	7.19355	7.43051	4.65841	8.82e-34	0.673074	0.272797	0.688625	0.110669	0.0155503	0.991065
ENSMUSG00000021108	Prkch	protein_coding	7530	1.08735	0.672313	1.47967	7.20499	6.3415	6.53964	7.09605	5.96651	6.7721	5.86827	5.91058	6.77342	6.80785	5.6267	9.52e-34	-0.0581673	0.97023	-0.333733	0.630407	-0.275566	0.826547
ENSMUSG00000057335	Cep170	protein_coding	18049	8.8946	8.78434	8.8407	6.42421	6.1128	6.11421	5.82801	5.72619	5.7818	4.93816	5.32839	5.38478	5.45875	-2.61651	2.13e-33	-0.444589	0.282607	-0.932061	0.000103906	-0.487472	0.335176
ENSMUSG00000023336	Wfdc1	protein_coding	1539	0.378007	0.378007	0.962969	9.34523	8.44001	8.5722	9.61378	9.46445	9.19819	8.13577	8.42256	9.30728	9.10736	8.24238	2.89e-33	0.592754	0.512555	-0.0207042	0.982112	-0.613458	0.546677
ENSMUSG00000020427	Igfbp3	protein_coding	3130	6.23648	6.00489	6.23035	10.2114	10.6006	10.6754	8.11094	7.46198	7.24562	6.83449	6.35279	7.62042	7.25135	4.34858	3.36e-33	-2.85458	2.3e-13	-3.41882	1.32e-22	-0.564233	0.546028
ENSMUSG00000044229	Nxpe4	protein_coding	5911	3.26949	3.10902	3.39079	7.66782	7.36189	7.2749	7.41911	7.14399	7.08585	7.38642	6.13089	7.20418	7.16948	4.18345	5.01e-33	-0.220527	0.840396	-0.398115	0.429459	-0.177587	0.864061
ENSMUSG00000039713	Plekhg5	protein_coding	4945	5.34508	5.8789	5.8937	8.87332	8.9975	9.028	9.05975	9.0907	9.05158	8.49774	8.16797	8.84731	8.89385	3.24046	5.89e-33	0.0995087	0.920639	-0.337099	0.399428	-0.436608	0.523048
ENSMUSG00000024431	Nr3c1	protein_coding	7425	4.25736	4.70752	3.99025	8.38548	7.89447	7.91097	8.04059	7.62134	7.84908	7.02227	7.31995	7.68588	7.76083	3.73268	5.95e-33	-0.234505	0.80836	-0.604535	0.138747	-0.37003	0.66502
ENSMUSG00000029298	Gbp9	protein_coding	5173	1.21396	1.71646	0.213961	6.78382	6.79212	6.82447	8.02167	7.24091	7.86142	7.03714	6.79641	7.98693	7.93801	5.62697	6.52e-33	0.945429	0.166892	0.734339	0.176769	-0.211091	0.864936
ENSMUSG00000040296	Ddx58	protein_coding	7050	2.22677	2.53993	2.4303	6.96865	6.22448	6.1874	6.98274	6.50675	7.02315	6.34816	5.909	6.42064	6.52986	4.1009	6.9e-33	0.350881	0.68305	-0.185225	0.743204	-0.536107	0.512496
ENSMUSG00000055148	Klf2	protein_coding	1847	4.47237	4.99746	5.57425	10.9751	10.6829	10.8204	12.0825	11.7166	11.343	10.1767	10.2412	11.5981	11.9152	5.74662	7.04e-33	0.914353	0.316564	0.356751	0.652435	-0.557601	0.66994
ENSMUSG00000046207	Pik3r6	protein_coding	3622	-1.85679	1.72818	1.46514	6.62299	6.61233	6.71996	6.94041	6.54282	6.9887	6.31602	6.6686	7.0628	7.13207	5.57101	7.27e-33	0.185499	0.875999	0.17925	0.78304	-0.00624864	0.996898
ENSMUSG00000050234	Gja4	protein_coding	1685	2.41718	3.63957	3.05461	8.93725	9.00817	9.09865	8.13934	7.05307	7.74311	6.79964	8.15045	8.46457	8.40308	5.89459	7.59e-33	-1.3029	0.0500956	-0.92863	0.110552	0.374265	0.774626
ENSMUSG00000036377	C530008M17Rik	protein_coding	12305	8.83646	8.76846	8.63945	6.06182	6.1603	6.34601	5.27683	5.17577	5.42595	4.64649	4.91794	4.88445	4.52145	-2.55539	8.43e-33	-0.897614	0.00114443	-1.44296	6.31e-11	-0.545349	0.257992
ENSMUSG00000047735	Samd9l	protein_coding	5427	0.72977	0.72977	0.881773	6.98401	6.4093	6.28267	7.61162	6.76848	7.34938	6.21607	5.88865	6.91299	7.18106	5.80885	1.18e-32	0.693935	0.408504	0.0507499	0.9561	-0.643185	0.530338
ENSMUSG00000087291	Gm11946	processed_transcript	4346	3.96777	4.23786	3.60823	7.9464	7.50604	7.55974	7.52586	7.79067	7.39798	6.71534	6.92486	7.05751	7.50912	3.72311	1.24e-32	-0.103468	0.926968	-0.600789	0.128635	-0.497321	0.518548
ENSMUSG00000030287	Itpr2	protein_coding	14802	3.36967	3.79878	3.36021	6.9156	7.1158	7.21601	7.31679	6.53082	7.15667	6.4751	6.24241	6.4473	6.89621	3.56352	1.92e-32	-0.0483233	0.967163	-0.55236	0.165598	-0.504036	0.505959
ENSMUSG00000038370	Pcp4l1	protein_coding	1577	3.73513	3.51274	5.2008	10.3491	9.34839	9.51369	11.0006	10.8854	10.7426	10.8256	9.88987	10.9661	10.5337	5.44873	2.29e-32	1.07355	0.139699	0.802265	0.174933	-0.271287	0.838786
ENSMUSG00000053192	Mllt11	protein_coding	2385	9.68265	10.0227	10.495	5.64083	5.88872	5.98198	5.50474	5.22547	4.44645	5.55424	4.53137	5.27732	5.1231	-4.25917	2.75e-32	-0.723485	0.320958	-0.681832	0.178674	0.0416532	0.979974
ENSMUSG00000031586	Rbpms	protein_coding	4022	3.6068	3.3844	3.24001	7.67508	7.09693	7.13262	7.57662	6.79791	7.57893	7.05204	6.73856	7.09985	7.06962	3.90718	2.98e-32	0.0374206	0.973757	-0.328345	0.4922	-0.365765	0.669078
ENSMUSG00000015647	Lama5	protein_coding	11388	4.34854	4.36707	4.41537	8.35126	8.29081	8.37617	8.78662	8.46728	8.81895	8.23425	8.39419	8.94367	9.50028	3.96259	3.08e-32	0.35967	0.693913	0.516856	0.271445	0.157186	0.882919
ENSMUSG00000048120	Entpd1	protein_coding	5580	4.53096	4.3901	3.99547	8.55453	8.54318	8.61007	8.72066	8.06163	8.62368	8.06538	7.44399	8.80279	8.36362	4.24679	3.89e-32	-0.0727882	0.96032	-0.319133	0.575852	-0.246345	0.815382
ENSMUSG00000028599	Tnfrsf1b	protein_coding	3818	2.65215	3.35259	3.42473	6.94983	6.91435	6.94681	7.04551	6.36348	7.15465	6.90221	6.75738	6.96718	6.85027	3.75441	4.54e-32	-0.0403515	0.97017	-0.0657889	0.915174	-0.0254374	0.987168
ENSMUSG00000031480	Thsd1	protein_coding	4422	0.855301	2.66266	2.66266	8.58492	7.8516	7.9945	7.96682	7.76154	8.02397	7.16178	6.35286	8.05937	7.91469	5.90927	5.3e-32	-0.257712	0.871105	-0.661588	0.331862	-0.403876	0.766724
ENSMUSG00000039116	Adgrg6	protein_coding	11748	0.352547	1.57494	1.1461	6.48183	6.11485	6.10662	5.40715	4.40259	5.30053	3.61846	3.79537	4.21143	4.76761	5.13637	5.94e-32	-1.14194	0.0669741	-2.07432	1.13e-06	-0.93238	0.306361
ENSMUSG00000051669	AU021092	protein_coding	1368	-0.452068	0.547932	2.13289	9.96262	9.02151	9.08065	9.43557	8.88461	8.8287	7.96497	7.47219	9.35285	8.90001	8.28932	6.71e-32	-0.345405	0.833183	-0.815145	0.248171	-0.46974	0.748376
ENSMUSG00000026483	Fam129a	protein_coding	7380	1.2863	1.63994	1.76024	7.48051	6.62952	6.6307	6.30469	4.87725	6.37377	6.11048	5.4867	6.30976	5.88922	5.3958	9.17e-32	-0.974659	0.189167	-0.991345	0.0685642	-0.0166863	0.992584
ENSMUSG00000059588	Calcrl	protein_coding	4882	4.07008	4.37074	3.32724	8.24391	8.33759	8.36603	7.9518	7.37419	7.2302	6.32811	6.7442	7.36778	7.1707	4.33131	9.21e-32	-0.762891	0.244105	-1.35948	0.00071507	-0.596587	0.519834
ENSMUSG00000022723	Crybg3	protein_coding	7488	3.73928	4.09542	3.92831	7.23113	6.75419	6.74518	7.27648	6.86766	7.28771	6.98047	7.02663	7.04706	7.05447	2.99917	9.34e-32	0.23003	0.747982	0.100063	0.832117	-0.129967	0.864488
ENSMUSG00000023008	Fmnl3	protein_coding	5021	5.84195	6.05573	5.85193	9.17237	8.81613	8.94648	9.03455	8.89316	9.00965	8.72438	8.21113	9.04779	8.69009	3.06577	1.11e-31	-0.00520712	0.995883	-0.287316	0.471389	-0.282109	0.699702
ENSMUSG00000026072	Il1r1	protein_coding	6363	0.330293	1.97415	0.915255	6.98493	6.38635	6.34262	6.54727	6.10931	6.73117	6.102	5.65382	6.36211	6.84078	5.36428	1.17e-31	-0.115366	0.94024	-0.297437	0.665498	-0.182071	0.88875
ENSMUSG00000043336	Filip1l	protein_coding	5335	2.75444	3.44249	3.62891	7.34938	7.17779	7.26761	7.31866	6.67096	7.44715	7.10424	6.49476	6.82017	7.1652	3.94502	1.31e-31	-0.0821047	0.947043	-0.346828	0.483484	-0.264723	0.778276
ENSMUSG00000032006	Pdgfd	protein_coding	3154	1.15017	1.15017	0.664745	7.47981	7.15516	7.16209	8.21101	7.60404	7.61194	6.72999	6.26009	7.8506	7.49338	6.26755	1.36e-31	0.565177	0.572801	-0.0585743	0.950873	-0.623752	0.567023
ENSMUSG00000073418	C4b	protein_coding	5695	1.66023	-0.924733	-0.509696	5.94152	6.50203	6.44768	7.1235	6.20006	6.95587	6.55404	6.46591	6.79213	6.53699	5.76981	1.67e-31	0.494026	0.62651	0.273695	0.690189	-0.220331	0.858098
ENSMUSG00000002799	Jag2	protein_coding	6965	4.40933	5.13061	4.87936	8.76498	8.68676	8.75027	9.27825	8.6675	8.95852	8.79209	8.88134	9.63638	9.65938	3.89789	1.9e-31	0.255397	0.805858	0.564603	0.215279	0.309206	0.747492
ENSMUSG00000061232	H2-K1	protein_coding	2608	4.47504	4.3175	5.00937	8.34498	8.11421	8.225	10.4257	9.8596	10.0072	10.0072	10.401	10.7418	10.3107	3.59889	2.2e-31	1.88721	4.74e-09	2.15823	7.5e-14	0.27102	0.748034
ENSMUSG00000022469	Rapgef3	protein_coding	6336	2.46571	4.13084	3.87559	7.78867	7.80181	7.861	8.30074	8.34715	8.232	7.58926	7.36648	7.90129	7.88445	4.16522	2.51e-31	0.476475	0.565418	-0.115295	0.86974	-0.59177	0.505959
ENSMUSG00000064080	Fbln2	protein_coding	6370	5.30599	5.02915	5.89856	9.48447	9.94656	10.0749	8.51219	7.81922	7.83154	7.81782	7.4467	8.61616	8.18234	4.39887	3.09e-31	-1.76434	9.32e-05	-1.7759	8.6e-06	-0.0115553	0.994511
ENSMUSG00000066842	Hmcn1	protein_coding	21191	3.29506	2.75449	2.93447	7.86812	7.13922	7.20593	7.11208	6.73734	7.29679	6.66401	5.30921	6.35679	6.58052	4.43098	4.46e-31	-0.376253	0.72655	-1.12739	0.0128455	-0.751139	0.41261
ENSMUSG00000020640	Itsn2	protein_coding	13579	4.56761	4.71647	4.46551	7.32349	7.37425	7.39248	7.72408	7.32769	7.52325	6.94941	7.58446	7.30333	7.34307	2.77687	4.96e-31	0.170574	0.821745	-0.0510291	0.919942	-0.221603	0.747596
ENSMUSG00000051236	Msrb3	protein_coding	4048	3.98279	4.47464	4.02718	8.9231	8.43466	8.36182	8.26451	8.25206	8.37296	7.44637	7.26068	8.59556	8.18134	4.41593	5.35e-31	-0.297528	0.796573	-0.62178	0.226111	-0.324251	0.762519
ENSMUSG00000022887	Masp1	protein_coding	9833	7.02091	7.28074	7.10751	2.98777	3.63632	3.58359	2.22127	1.96681	2.19422	2.6481	1.68803	1.57918	1.88682	-3.70367	5.39e-31	-1.29999	0.00449928	-1.43571	0.00017757	-0.135721	0.910677
ENSMUSG00000044258	Ctla2a	protein_coding	2108	2.62456	3.09405	3.50909	9.35249	8.27527	8.35368	7.55377	7.20776	7.85486	7.75916	6.24236	7.6681	7.65171	5.62763	6.27e-31	-1.18463	0.0982252	-1.30364	0.0154751	-0.119008	0.938184
ENSMUSG00000032446	Eomes	protein_coding	4155	9.71002	9.70212	9.37717	2.64559	4.23687	4.14575	2.07939	3.9258	2.11508	3.28943	2.26338	2.76751	2.58528	-5.76036	8.07e-31	-0.885444	0.428002	-1.07563	0.122611	-0.190186	0.915373
ENSMUSG00000037999	Arap2	protein_coding	12451	2.44927	2.7712	2.70166	6.83957	6.2641	6.35212	6.74819	6.55361	6.7712	6.65063	7.38943	6.35101	6.54239	3.86044	8.35e-31	0.186787	0.863885	0.283336	0.589627	0.0965483	0.928506
ENSMUSG00000030096	Slc6a6	protein_coding	8457	7.1737	7.31539	7.34717	10.8476	10.486	10.5704	10.9758	10.4373	10.6285	10.7849	10.3263	11.2572	11.1092	3.36234	9.09e-31	0.0549823	0.962195	0.268526	0.567852	0.213544	0.805447
ENSMUSG00000049521	Cdc42ep1	protein_coding	2560	3.55075	4.31628	3.68825	8.56272	8.02383	8.03021	8.03653	7.39557	8.23631	8.19355	7.65926	8.39331	7.66769	4.33599	9.53e-31	-0.294966	0.78543	-0.213322	0.732195	0.0816441	0.948271
ENSMUSG00000000247	Lhx2	protein_coding	4393	9.88299	9.73631	10.3134	5.46471	5.54433	5.62281	4.86253	5.67944	4.56523	3.3511	4.09556	4.03111	2.72731	-4.45291	9.57e-31	-0.435715	0.683355	-1.89421	1.03e-05	-1.45849	0.0297119
ENSMUSG00000015053	Gata2	protein_coding	5398	3.52177	3.79639	4.37493	8.51375	8.26567	8.3743	8.95867	8.58117	9.05391	8.19471	8.4619	9.48432	9.26614	4.44547	1.01e-30	0.490651	0.59559	0.561665	0.296609	0.0710138	0.957576
ENSMUSG00000050052	Tdrp	protein_coding	4695	1.57623	1.76887	2.72307	8.69517	7.29354	7.40073	7.4645	7.38078	7.40731	6.97969	6.04949	7.65567	7.20342	5.83176	1.74e-30	-0.528412	0.681213	-0.865412	0.17783	-0.337	0.812388
ENSMUSG00000028041	Adam15	protein_coding	6145	5.175	5.10169	5.57041	8.81261	8.65279	8.75989	9.17025	8.75132	8.90071	8.51345	8.40658	9.29448	8.99417	3.44579	1.79e-30	0.208183	0.827541	0.104508	0.859517	-0.103676	0.915373
ENSMUSG00000003617	Cp	protein_coding	9566	2.80817	3.04586	2.52344	6.75471	6.76198	6.87258	8.76337	8.34447	8.28512	8.12396	7.98966	9.0408	8.87406	3.98938	2.43e-30	1.68301	1.68e-05	1.78101	2.6e-07	0.0980038	0.930031
ENSMUSG00000033174	Mgll	protein_coding	5077	3.24099	3.56291	3.9598	7.78015	7.06114	7.08776	7.01265	7.14378	7.06753	6.45974	6.8439	6.97516	6.39769	3.73075	2.69e-30	-0.27325	0.770365	-0.658351	0.104917	-0.385101	0.654388
ENSMUSG00000031871	Cdh5	protein_coding	4203	6.45996	6.93981	6.05786	11.1467	10.7174	10.8584	10.8247	10.1309	10.5048	10.1909	9.4953	10.9214	10.5564	4.38769	3.96e-30	-0.404203	0.703757	-0.537067	0.336203	-0.132864	0.915934
ENSMUSG00000028763	Hspg2	protein_coding	14307	6.53748	6.49227	6.13577	9.9871	9.48257	9.64538	8.96309	8.41529	8.77813	8.26374	8.37547	8.72544	9.01438	3.32119	8.13e-30	-0.984068	0.0147906	-1.09487	0.000848373	-0.110804	0.908157
ENSMUSG00000014444	Piezo1	protein_coding	9935	3.81676	4.796	4.24972	8.45235	8.09804	8.17112	8.07017	7.80902	8.15814	7.4394	7.28894	7.97305	8.2544	3.90533	8.22e-30	-0.228601	0.836766	-0.456291	0.362371	-0.22769	0.824538
ENSMUSG00000076431	Sox4	protein_coding	4795	11.9796	11.9635	11.9126	8.96548	8.35481	8.39104	6.75263	6.15556	6.81261	5.13166	5.66273	5.42263	5.8811	-3.35397	1.06e-29	-1.99396	1.71e-09	-3.045	1.75e-25	-1.05104	0.0371743
ENSMUSG00000044647	Csrnp3	protein_coding	12336	7.45735	7.18737	7.25937	2.30593	2.90273	2.95981	3.52933	3.61365	1.89876	1.94896	2.27839	2.27848	1.85663	-4.54913	1.07e-29	0.436059	0.703071	-0.653037	0.273153	-1.0891	0.211529
ENSMUSG00000018845	Unc45b	protein_coding	4493	-1.16768	-0.582717	-1.16768	7.20953	6.74232	6.79725	6.23126	5.33381	5.90378	5.01906	5.45541	6.14407	6.3713	7.87658	1.24e-29	-1.06043	0.117353	-1.08489	0.034481	-0.0244567	0.990766
ENSMUSG00000037358	4930578C19Rik	protein_coding	3499	-1.80694	0.193057	-0.806943	7.04168	6.59193	6.74796	6.89546	7.33665	7.20149	5.77739	5.69995	6.30366	6.5611	7.38971	1.57e-29	0.350254	0.708894	-0.672602	0.135619	-1.02286	0.097703
ENSMUSG00000027375	Mal	protein_coding	2778	1.11092	0.847881	3.22639	10.6896	8.40151	8.47726	9.91233	9.55858	9.30567	9.29997	10.3733	10.1709	9.88889	7.46026	1.74e-29	0.00311938	0.998498	0.37575	0.730109	0.37263	0.841898
ENSMUSG00000027833	Shox2	protein_coding	3311	6.71152	6.61703	6.82732	1.97317	0.630338	0.793211	-0.762956	0.314787	-1.72727	-0.240965	-0.496498	-0.605347	-0.672103	-5.52253	1.8e-29	-1.78292	0.189782	-1.70826	0.0780421	0.0746598	0.988974
ENSMUSG00000019055	Plod1	protein_coding	6765	3.88577	4.4993	4.7965	7.85754	7.59629	7.72028	6.82644	6.4029	6.94581	5.95221	6.32755	6.24035	6.16126	3.28691	1.82e-29	-0.98431	0.0114664	-1.55112	1.59e-07	-0.566813	0.417791
ENSMUSG00000015305	Sash1	protein_coding	8568	6.19106	6.06846	5.81692	8.84575	8.46775	8.51524	8.55622	8.19655	8.56326	8.13386	7.88	8.01236	8.02566	2.58561	2.36e-29	-0.170543	0.812695	-0.603684	0.0321786	-0.433141	0.449293
ENSMUSG00000042812	Foxf1	protein_coding	2415	0.312939	2.31294	1.31294	7.74479	7.28385	7.42565	7.19213	6.51598	6.99944	7.04717	5.72693	7.0883	7.08692	5.96196	2.37e-29	-0.566422	0.580139	-0.660404	0.268928	-0.093982	0.951502
ENSMUSG00000025558	Dock9	protein_coding	13245	3.96611	5.03085	4.35477	9.07615	8.64245	8.68751	9.08399	8.81253	9.17387	8.20859	8.20297	9.05855	9.28888	4.29651	2.41e-29	0.216029	0.865527	-0.0429045	0.962625	-0.258934	0.82106
ENSMUSG00000031503	Col4a2	protein_coding	6619	8.18103	8.92354	7.92981	12.2371	11.6808	11.7775	9.99966	9.86169	10.0498	9.25754	9.39935	9.81052	9.53953	3.51062	2.49e-29	-1.94691	2.34e-08	-2.403	7.61e-15	-0.456085	0.577368
ENSMUSG00000047867	Gimap6	protein_coding	3496	1.51622	1.00165	2.77926	8.03035	6.86608	6.9028	7.52055	8.09847	7.78862	6.73588	6.77379	6.89742	7.3236	5.40597	2.49e-29	0.44862	0.702887	-0.41991	0.53234	-0.86853	0.386277
ENSMUSG00000031805	Jak3	protein_coding	5352	2.74985	2.78938	2.33481	6.79424	6.73194	6.84309	6.97886	7.32473	7.09167	6.44993	6.84961	6.81298	7.71457	4.15173	3.61e-29	0.348041	0.716847	0.247215	0.671738	-0.100826	0.929722
ENSMUSG00000007682	Dio2	protein_coding	5815	2.41442	1.63015	2.46022	6.55562	6.47604	6.44608	4.63398	5.29235	4.85254	3.40595	3.86092	3.13673	4.18781	4.278	3.76e-29	-1.54357	0.000336396	-2.78515	3.93e-15	-1.24158	0.0413965
ENSMUSG00000042988	Notum	protein_coding	2408	2.81963	-1.26784	2.1916	8.5217	8.06213	8.10155	7.40383	8.06884	7.82228	6.19575	6.94593	7.68381	7.60111	6.2384	4.39e-29	-0.453584	0.749222	-1.02235	0.109102	-0.568763	0.675233
ENSMUSG00000022139	Mbnl2	protein_coding	11993	4.46573	4.54516	4.66854	7.60075	7.07204	7.15816	7.29607	6.83007	7.23446	6.9411	6.87065	6.76421	6.88995	2.73337	5.3e-29	-0.16056	0.838438	-0.427804	0.193408	-0.267244	0.693528
ENSMUSG00000002885	Adgre5	protein_coding	3757	3.73428	5.03293	4.89777	9.17656	8.88027	8.96003	9.35965	9.46414	9.29254	8.91434	8.19924	9.44236	9.32611	4.35074	5.57e-29	0.362777	0.742106	0.0348653	0.970421	-0.327912	0.766365
ENSMUSG00000033788	Dysf	protein_coding	8328	2.15148	2.66995	1.40146	6.68012	6.32042	6.15916	6.37802	5.70746	6.17325	6.18656	5.78382	6.24883	6.66962	4.23816	6.94e-29	-0.289006	0.794725	-0.145877	0.830656	0.143129	0.901346
ENSMUSG00000024426	Atat1	protein_coding	4586	8.75259	8.81609	9.20204	5.70965	5.57218	5.70301	5.36699	5.49826	5.95758	4.73201	4.91618	5.18207	5.54443	-3.27472	7.24e-29	-0.031454	0.978635	-0.532654	0.197854	-0.5012	0.521893
ENSMUSG00000022037	Clu	protein_coding	3437	5.88419	5.81876	6.38878	10.7092	10.2126	10.3248	11.392	10.4068	10.9517	10.703	9.60317	11.0235	10.7447	4.37766	7.97e-29	0.540485	0.560791	0.17636	0.811278	-0.364125	0.747822
ENSMUSG00000018387	Shroom1	protein_coding	4600	2.19068	0.383329	0.605721	7.14709	6.6154	6.70019	7.47004	7.70667	7.39456	6.2959	6.08983	6.43204	7.42149	5.53885	8.68e-29	0.69003	0.463461	-0.179054	0.827983	-0.869084	0.394746
ENSMUSG00000024501	Dpysl3	protein_coding	6265	11.5487	11.4988	11.6173	6.30397	6.90153	6.92845	6.92433	4.98969	5.63809	4.76972	5.0264	5.54607	5.43576	-4.81655	1.1e-28	-0.656694	0.510343	-1.51035	0.00261223	-0.853657	0.432244
ENSMUSG00000038068	Rnf144b	protein_coding	4936	2.08898	1.01859	2.60355	7.67822	7.07504	7.13274	7.1806	7.31614	7.44485	7.64034	6.06185	7.69048	7.50838	5.27899	1.1e-28	-0.00354031	0.997772	0.0337954	0.974214	0.0373357	0.987692
ENSMUSG00000032698	Lmo2	protein_coding	2166	4.99349	5.8157	5.8157	10.0736	9.41106	9.43887	9.56352	9.30495	9.50702	9.29311	8.76679	9.79642	9.83116	4.08462	1.23e-28	-0.211794	0.861219	-0.191072	0.770742	0.0207219	0.990766
ENSMUSG00000025608	Podxl	protein_coding	5488	6.696	6.68583	6.48916	10.6406	10.2936	10.3405	11.3649	10.5888	10.6717	10.73	10.5408	11.6467	11.1605	3.80649	1.24e-28	0.48586	0.545115	0.650848	0.15567	0.164988	0.879481
ENSMUSG00000032702	Kank1	protein_coding	6166	3.3064	3.8514	3.80193	7.78718	7.61504	7.77154	7.58434	7.08542	7.89923	6.405	6.88952	7.38481	7.59574	4.05329	1.3e-28	-0.165268	0.892176	-0.586641	0.233303	-0.421374	0.669078
ENSMUSG00000019326	Aoc3	protein_coding	4621	0.59915	0.376757	2.11372	6.52311	6.44008	6.39006	5.75046	4.49681	5.56658	5.09828	5.09938	5.00118	4.81274	5.20065	1.49e-28	-1.08084	0.0829354	-1.44507	0.00130378	-0.364229	0.754603
ENSMUSG00000047821	Trim16	protein_coding	4568	1.80844	1.3934	1.13037	7.93514	6.61843	6.66715	6.29631	6.60538	6.47732	5.61667	5.09449	6.28791	6.59831	5.73888	1.68e-28	-0.745418	0.460595	-1.19642	0.0370512	-0.451004	0.738835
ENSMUSG00000020387	Jade2	protein_coding	10760	2.30031	1.15736	0.820321	5.58082	5.58208	5.54932	6.81515	6.47657	6.8096	6.04169	6.13408	6.65865	6.37407	3.99836	3.7e-28	1.13847	0.0119255	0.751938	0.0780619	-0.386532	0.674979
ENSMUSG00000020682	Mmp28	protein_coding	3874	2.13364	3.09057	2.74662	7.5599	7.28468	7.25443	7.31883	7.43696	6.83408	6.57687	5.8694	7.01045	7.35401	4.66348	4.02e-28	-0.153834	0.914387	-0.569385	0.312133	-0.415551	0.710017
ENSMUSG00000053897	Slc39a8	protein_coding	7664	1.38383	3.03918	2.30983	8.39841	7.4387	7.42787	6.35264	6.49341	5.51723	5.85199	4.51184	5.85271	5.42085	5.43487	4.63e-28	-1.65047	0.0113155	-2.32953	3.89e-06	-0.679061	0.589518
ENSMUSG00000048148	Nwd1	protein_coding	12067	3.93057	4.1281	3.66439	6.7513	6.71381	6.77069	6.80803	6.52052	6.9816	6.28348	5.70655	5.87544	5.90925	2.82541	6.59e-28	0.0374362	0.96882	-0.786674	0.00841006	-0.82411	0.0540906
ENSMUSG00000021866	Anxa11	protein_coding	4135	2.27404	2.65255	3.30966	7.65947	6.93072	6.83493	7.66964	6.94448	6.82863	7.07141	6.81588	7.41833	7.2361	4.37954	8.4e-28	0.00879098	0.995368	-0.0371697	0.966971	-0.0459606	0.975814
ENSMUSG00000004892	Bcan	protein_coding	4064	6.78445	6.46092	6.84746	9.57841	10.5736	10.5979	9.02622	9.35454	8.81552	8.23819	8.18515	8.12	7.63032	3.6142	9.09e-28	-1.23907	0.00400969	-2.25925	6.58e-12	-1.02018	0.0795676
ENSMUSG00000073411	H2-D1	protein_coding	2579	5.77274	5.96411	6.32668	9.44697	9.33636	9.30295	10.9423	10.3119	10.5731	10.4238	10.6612	11.2237	10.5424	3.32355	9.19e-28	1.26935	0.000594922	1.38414	1.21e-05	0.114788	0.906286
ENSMUSG00000002257	Def6	protein_coding	2524	1.83421	3.66429	4.33671	9.13291	8.71737	8.92071	8.06531	7.61323	8.14002	7.47252	6.77157	8.13272	7.84616	5.33063	1.17e-27	-0.975516	0.255391	-1.29354	0.0230742	-0.318027	0.82106
ENSMUSG00000032085	Tagln	protein_coding	1988	4.59364	4.00868	4.76357	8.58422	8.00602	8.19126	8.42008	8.77184	8.68111	7.9462	8.68653	8.58593	7.93113	3.79039	1.23e-27	0.351346	0.694598	0.0498449	0.945634	-0.301501	0.749406
ENSMUSG00000049571	Cfap46	protein_coding	9224	0.495047	0.794607	0.254039	5.12552	5.06596	5.02307	6.39916	5.43161	6.55782	5.20572	5.17512	5.33859	5.79814	4.54023	1.36e-27	1.13755	0.0183595	0.331063	0.550405	-0.806485	0.290865
ENSMUSG00000064373	Selenop	protein_coding	2842	7.20734	7.76689	7.93396	12.1139	11.3049	11.3302	11.1723	11.3121	11.0142	11.0582	10.1054	11.2976	10.8685	3.96625	1.49e-27	-0.46297	0.611596	-0.738567	0.12407	-0.275597	0.798459
ENSMUSG00000016128	Stard13	protein_coding	8594	2.51138	3.10612	2.89667	7.35302	6.98608	6.96124	7.70018	6.95924	7.48351	7.10919	6.00702	7.35175	7.35804	4.25263	1.73e-27	0.302361	0.797608	-0.0618646	0.940878	-0.364226	0.740305
ENSMUSG00000037434	Slc30a1	protein_coding	5244	5.10918	5.01872	5.01021	9.17681	8.37147	8.45256	9.14017	9.09364	9.01288	8.31117	8.40616	9.11711	9.2234	3.66741	1.85e-27	0.369034	0.68299	0.10782	0.873836	-0.261214	0.78882
ENSMUSG00000051817	Sox12	protein_coding	4453	9.93831	9.92704	10.0623	6.95375	6.94429	6.99638	5.91282	5.1478	5.43018	5.76615	6.0008	5.57447	5.22231	-3.01209	1.9e-27	-1.42917	1.83e-05	-1.29824	1.79e-05	0.130922	0.888114
ENSMUSG00000048200	Cracr2b	protein_coding	2764	4.39122	4.44013	4.3406	7.49614	7.18415	7.26848	7.99141	8.05373	7.78354	7.63057	7.56167	7.99055	8.06211	2.93004	2.13e-27	0.625711	0.124677	0.50724	0.121889	-0.11847	0.881628
ENSMUSG00000033016	Nfatc1	protein_coding	7433	2.59791	3.08334	2.66064	6.82202	6.45721	6.49241	6.84186	6.60207	6.97488	6.88238	5.89525	7.0844	6.85819	3.80237	3.11e-27	0.215213	0.84406	0.146065	0.817596	-0.0691476	0.954352
ENSMUSG00000028273	Pdlim5	protein_coding	8877	3.34178	4.17186	3.40452	7.41122	7.07172	7.02146	7.43629	6.90879	7.07514	6.59362	6.44264	7.06064	6.97253	3.48715	3.33e-27	-0.0208365	0.988771	-0.388039	0.410269	-0.367202	0.674979
ENSMUSG00000028957	Per3	protein_coding	9608	2.68996	2.51712	3.27492	6.49065	6.78984	6.75898	7.17985	6.53271	6.6015	5.58839	5.50569	5.20198	6.20032	3.82118	3.63e-27	0.115886	0.928467	-1.01413	0.0131367	-1.13001	0.0526536
ENSMUSG00000044338	Aplnr	protein_coding	3699	0.697827	2.50518	2.50518	9.5615	8.88772	8.90777	4.63176	4.35132	5.31254	0.184129	1.34363	3.32225	3.72262	7.04148	3.66e-27	-4.32914	2.4e-10	-6.38909	3.65e-25	-2.05994	0.066121
ENSMUSG00000061740	Cyp2d22	protein_coding	3909	1.61816	0.355129	1.94009	6.07212	6.18708	6.34455	6.73222	6.84344	6.90664	7.14886	5.90783	6.53016	6.67333	4.75822	4.44e-27	0.622697	0.400647	0.423408	0.433179	-0.199288	0.857455
ENSMUSG00000029096	Htra3	protein_coding	4439	2.43473	1.75666	1.55021	8.37235	7.75095	7.9593	7.71041	4.90677	7.20291	5.00849	5.35666	5.57902	5.51964	6.08565	4.44e-27	-1.03917	0.303932	-2.66777	1.5e-06	-1.6286	0.0845229
ENSMUSG00000002603	Tgfb1	protein_coding	5042	2.91393	3.95141	3.75347	7.37336	7.24416	7.42402	7.09384	6.74515	7.28439	6.50103	6.9024	7.44435	7.06324	3.7446	4.49e-27	-0.29045	0.771465	-0.331342	0.529219	-0.0408922	0.976151
ENSMUSG00000026604	Ptpn14	protein_coding	13413	2.96869	3.22022	3.18518	7.30429	7.15286	7.22238	8.09143	7.09524	7.62185	7.12984	6.93539	7.91018	8.15588	4.09889	4.63e-27	0.431742	0.661164	0.394838	0.497034	-0.0369041	0.983194
ENSMUSG00000075602	Ly6a	protein_coding	1205	0.730967	1.31593	-0.269033	8.84731	8.26136	8.45735	10.3127	10.2173	9.69097	9.38469	9.16386	10.4694	9.77907	7.81118	4.65e-27	1.55618	0.00200101	1.24709	0.00703597	-0.309097	0.78882
ENSMUSG00000025348	Itga7	protein_coding	8092	2.62736	1.30543	1.50707	5.86615	5.9495	6.05438	5.52901	5.37723	5.68741	5.02439	5.3892	4.64458	4.71109	4.02141	4.83e-27	-0.421717	0.632073	-0.986565	0.0181583	-0.564848	0.523048
ENSMUSG00000051339	2900026A02Rik	protein_coding	10814	5.63663	5.77219	5.55386	8.54567	8.17578	8.17985	8.23295	8.1137	8.35999	7.90945	7.67399	8.11388	8.30727	2.65385	5.05e-27	-0.0717324	0.938527	-0.29053	0.43187	-0.218797	0.757528
ENSMUSG00000029484	Anxa3	protein_coding	3643	2.94223	4.40166	4.13487	8.60959	8.45413	8.57962	9.02918	7.99284	8.51317	7.75303	7.78771	8.69974	8.59305	4.59853	6.25e-27	0.0241641	0.989816	-0.274403	0.701885	-0.298567	0.808575
ENSMUSG00000091562	Crybg3	processed_transcript	2870	5.20687	5.36159	4.60823	8.80538	8.14944	8.24649	8.82047	8.47326	8.89152	8.537	8.15473	8.65208	8.56616	3.33598	6.32e-27	0.310439	0.710013	0.0600068	0.925775	-0.250432	0.775982
ENSMUSG00000021696	Elovl7	protein_coding	4013	1.69576	0.802674	1.45475	7.92458	6.47631	6.32549	6.94547	7.02606	7.07747	7.15758	6.0205	7.2619	7.02776	5.73588	7.13e-27	-0.083111	0.964383	-0.158973	0.863943	-0.0758625	0.964424
ENSMUSG00000049871	Nlrc3	protein_coding	7069	2.03647	2.03647	1.50042	6.19251	5.59602	5.73739	3.77216	3.93937	4.37817	3.33722	3.91706	3.40894	3.1644	3.98477	7.57e-27	-1.80945	4.38e-06	-2.37882	4.75e-12	-0.569368	0.527905
ENSMUSG00000001247	Lsr	protein_coding	2172	6.08065	5.92537	6.10979	10.7139	10.2252	10.2495	10.523	10.0557	10.0547	9.59007	8.94147	10.7197	10.1334	4.37333	9.44e-27	-0.185554	0.894458	-0.422497	0.503182	-0.236943	0.847485
ENSMUSG00000046546	Fam43a	protein_coding	3075	4.83885	4.2863	4.73697	8.96532	8.24594	8.33452	7.38812	6.44384	7.23739	6.27511	6.67088	7.0249	6.95421	3.91179	9.83e-27	-1.47141	0.000959736	-1.79036	1.5e-06	-0.318944	0.757528
ENSMUSG00000110195	Pde2a	protein_coding	6149	6.08701	5.85943	6.10757	8.36549	8.08155	8.22737	8.97195	8.71326	8.71783	8.51161	8.29517	8.48741	8.43903	2.2069	1.13e-26	0.577134	0.0619152	0.206449	0.519438	-0.370685	0.473868
ENSMUSG00000051375	Pcdh1	protein_coding	8797	5.58066	5.82588	5.23803	8.71474	8.20359	8.3411	8.08174	7.93571	7.85734	7.5865	7.52107	7.97926	7.95844	2.86805	1.2e-26	-0.474771	0.382784	-0.659485	0.0487138	-0.184714	0.817316
ENSMUSG00000017969	Ptgis	protein_coding	2567	0.224879	2.44727	2.54681	7.83467	7.41658	7.37339	7.83064	7.1577	7.40147	6.28609	6.61888	7.6627	7.41276	5.50142	1.36e-26	-0.0652158	0.969561	-0.453502	0.519026	-0.388286	0.763611
ENSMUSG00000025324	Atp10a	protein_coding	5587	3.78471	3.64721	2.72738	8.19741	7.50905	7.56766	9.58224	9.02146	9.37435	8.49207	8.42993	9.38594	9.44692	4.33616	1.64e-26	1.55164	0.00199906	1.22421	0.00828872	-0.327431	0.775982
ENSMUSG00000020099	Unc5b	protein_coding	6258	5.45233	5.44176	5.38772	8.36483	7.80088	7.91519	7.62353	7.40198	7.69748	7.3563	7.45851	7.76046	7.47958	2.61993	1.78e-26	-0.467328	0.320689	-0.52548	0.0939509	-0.0581518	0.945757
ENSMUSG00000038781	Stap2	protein_coding	1491	-0.57628	3.12416	2.23107	8.50054	7.78132	8.19901	8.52502	7.5743	8.26607	7.43358	7.16228	7.95078	8.35233	5.95831	1.99e-26	-0.0137278	0.994155	-0.390225	0.603263	-0.376498	0.782101
ENSMUSG00000097728	Gm26840	lincRNA	2980	2.33158	2.88412	3.12513	8.64627	7.6206	7.68908	7.63693	7.25247	7.29505	5.32038	6.62124	7.27793	6.61428	5.24802	2.32e-26	-0.659416	0.53967	-1.45033	0.00733697	-0.790919	0.503245
ENSMUSG00000044562	Rasip1	protein_coding	3202	5.42955	5.74729	6.43477	10.4666	9.70456	9.91662	9.95201	9.61417	9.84017	9.05407	8.97806	9.9131	9.99595	4.13263	2.38e-26	-0.256959	0.837993	-0.504844	0.3759	-0.247885	0.831868
ENSMUSG00000024727	Trpm6	protein_coding	6508	-2.70221	0.467711	-1.70221	5.74073	5.63267	5.62796	5.82052	5.56223	5.93803	5.49833	4.25648	5.55413	5.73665	6.37004	2.51e-26	0.114764	0.942664	-0.304475	0.671782	-0.419238	0.732391
ENSMUSG00000005089	Slc1a2	protein_coding	13133	7.03223	6.81626	6.77171	10.715	10.7808	10.8293	9.11144	9.79147	9.2494	9.40099	8.69618	8.46614	7.85426	3.89783	2.53e-26	-1.36087	0.00475848	-2.06525	4.16e-08	-0.704379	0.44225
ENSMUSG00000004098	Col5a3	protein_coding	6809	1.23256	1.75612	1.69199	5.22691	5.22989	5.15469	5.83711	5.89422	6.13644	5.43996	5.83837	5.00553	5.51654	3.62552	3.85e-26	0.758308	0.101494	0.275836	0.550405	-0.482472	0.514612
ENSMUSG00000040785	Ttc3	protein_coding	16475	9.7965	9.8774	9.93364	7.37933	7.40929	7.41464	7.28624	6.68635	6.95002	7.02058	7.1815	6.78966	6.74936	-2.46908	4.33e-26	-0.405534	0.407483	-0.455291	0.145958	-0.0497575	0.953437
ENSMUSG00000024589	Nedd4l	protein_coding	14382	8.02031	7.98551	7.93476	5.28566	5.73196	5.83048	5.9303	6.02453	5.71605	5.1479	5.23633	5.12435	5.07934	-2.34406	4.43e-26	0.258857	0.661431	-0.488598	0.0940811	-0.747455	0.0525863
ENSMUSG00000079481	Nhsl2	protein_coding	16952	3.63772	3.74951	3.40043	6.7985	6.81393	6.74502	7.11634	6.50556	7.1681	6.16779	6.20943	6.65876	6.93829	3.18296	4.78e-26	0.174039	0.86126	-0.255977	0.598058	-0.430015	0.580296
ENSMUSG00000024440	Pcdh12	protein_coding	6055	1.79419	2.6498	1.48934	7.66866	6.34014	6.54507	3.85804	4.77783	4.04573	3.44276	3.67704	3.79058	3.41123	4.91083	5.02e-26	-2.69632	4.51e-08	-3.38582	1.4e-14	-0.689505	0.557383
ENSMUSG00000029510	Gpc2	protein_coding	4274	8.7686	9.07058	9.47237	4.11387	4.39718	4.59482	3.15413	2.26839	4.34736	3.63864	2.38311	3.19626	3.28151	-4.74785	5.7e-26	-0.866305	0.355981	-1.19679	0.0426153	-0.330483	0.82106
ENSMUSG00000071847	Apcdd1	protein_coding	2799	7.79818	7.93505	7.87484	12.1638	11.082	11.1675	9.74677	9.61513	9.66864	9.29141	8.3081	9.0758	8.80387	3.68918	5.74e-26	-1.88171	2.62e-06	-2.64539	2.01e-14	-0.763673	0.339181
ENSMUSG00000000058	Cav2	protein_coding	3335	2.26231	3.21651	3.26231	7.78783	7.34004	7.49078	8.15588	7.15403	7.72584	7.48333	7.13333	8.38986	7.94683	4.57018	5.86e-26	0.184958	0.894458	0.265316	0.703238	0.080358	0.955942
ENSMUSG00000056917	Sipa1	protein_coding	3868	5.07078	5.72789	5.66312	9.19562	8.78725	8.86935	8.45255	8.49561	8.8638	8.45059	7.46901	8.29187	8.35979	3.44552	7.48e-26	-0.345314	0.697037	-0.770667	0.0594936	-0.425353	0.624339
ENSMUSG00000034903	Cobll1	protein_coding	8342	3.64005	4.29716	2.82225	8.2411	7.65099	7.67925	8.32703	7.66699	8.05984	8.1858	7.37983	8.19852	8.21757	4.17567	8.52e-26	0.159686	0.909972	0.151577	0.840764	-0.00810849	0.996001
ENSMUSG00000032035	Ets1	protein_coding	8476	3.98271	5.05104	4.2295	9.23148	8.30055	8.3275	8.2478	7.80625	7.91097	7.41275	7.21751	8.16975	7.92961	4.19163	9.19e-26	-0.687179	0.402906	-0.954996	0.0561491	-0.267817	0.821922
ENSMUSG00000033880	Lgals3bp	protein_coding	2847	3.61984	2.81249	3.07552	7.71938	7.19815	7.30315	8.4633	8.20504	8.55395	7.98248	7.06562	8.43903	7.74785	4.21471	1.02e-25	0.991052	0.0860183	0.466051	0.394054	-0.525002	0.585137
ENSMUSG00000000531	Grasp	protein_coding	2033	5.33394	5.45212	5.66289	8.36009	8.32106	8.44683	8.88321	8.49957	8.82345	8.56072	8.34415	8.91689	9.00597	2.88771	1.08e-25	0.368551	0.551172	0.354769	0.356551	-0.0137828	0.990766
ENSMUSG00000027931	Npr1	protein_coding	4783	2.60007	2.06401	2.1344	7.34385	7.23338	7.32473	7.29885	6.41834	7.11712	6.33691	6.00628	7.59022	7.61902	5.01503	1.19e-25	-0.308911	0.830865	-0.238847	0.768446	0.0700639	0.965873
ENSMUSG00000001123	Lgals9	protein_coding	2137	4.78706	4.36384	4.9705	9.05289	8.07671	8.21339	8.35656	8.20385	8.06176	7.84193	7.67821	8.20624	7.38164	3.7855	1.35e-25	-0.301875	0.771877	-0.706527	0.121436	-0.404652	0.674979
ENSMUSG00000042195	Slc35f2	protein_coding	2716	3.08208	3.6878	3.46541	8.36748	7.41711	7.4853	6.65725	7.5234	6.5472	6.62978	5.99874	6.44199	6.72742	4.39093	1.46e-25	-0.847359	0.229714	-1.3487	0.00275509	-0.50134	0.641133
ENSMUSG00000000782	Tcf7	protein_coding	2625	4.75743	4.16227	5.08342	9.29331	8.4165	8.54525	8.11502	7.83296	8.35588	7.86877	7.06727	8.08495	8.12228	4.08912	1.7e-25	-0.687883	0.370615	-0.962697	0.0424186	-0.274814	0.808105
ENSMUSG00000032238	Rora	protein_coding	13071	2.52052	3.11188	2.55849	6.10227	5.90669	5.8714	5.85778	5.32244	5.95704	5.96536	5.38045	5.39376	5.49915	3.20675	1.71e-25	-0.224106	0.810935	-0.383686	0.381005	-0.159581	0.861915
ENSMUSG00000055609	Hba-x	protein_coding	938	7.97498	9.77533	9.738	0.0923402	1.22755	-0.846613	0.0566508	0.549431	0.0923402	0.578642	0.323109	0.21426	0.147504	-9.02261	1.8e-25	-0.123731	0.979868	-0.0353478	0.990491	0.0883829	0.990766
ENSMUSG00000032348	Gsta4	protein_coding	1266	4.82965	5.80947	5.98165	10.9463	9.62677	9.86925	9.19009	8.84133	9.06699	8.55965	7.9184	8.8233	7.80235	4.64578	1.84e-25	-1.22721	0.0639578	-1.92851	3.52e-05	-0.701304	0.527797
ENSMUSG00000046768	Rhoj	protein_coding	6484	1.88808	3.39058	2.55104	7.71569	6.89228	6.99807	6.8027	6.03633	6.6273	6.28527	5.75789	6.72195	6.04127	4.50945	1.99e-25	-0.724949	0.398647	-1.00424	0.0552846	-0.279291	0.823272
ENSMUSG00000027524	Edn3	protein_coding	4113	3.66025	3.63223	3.0042	7.07355	7.0099	7.04184	8.11271	7.74558	7.2172	7.2143	6.5786	7.32728	6.99225	3.57961	2.94e-25	0.695554	0.229033	0.0131821	0.986538	-0.682372	0.362938
ENSMUSG00000007097	Atp1a2	protein_coding	7038	7.76698	8.11039	7.48633	10.4902	11.0732	11.1054	11.0659	10.8559	10.8022	10.5763	10.0709	9.7956	10.0697	3.10544	3.55e-25	-0.00341968	0.997178	-0.759385	0.0418875	-0.755965	0.227772
ENSMUSG00000040253	Gbp7	protein_coding	5614	3.39361	2.26586	2.55537	7.14033	6.71765	6.76801	7.76415	6.89584	7.65052	7.58973	6.70464	7.44987	7.3751	4.06661	3.57e-25	0.598142	0.456757	0.429342	0.442549	-0.168801	0.886401
ENSMUSG00000003032	Klf4	protein_coding	3049	5.07816	5.65845	5.59134	10.0036	9.40799	9.52886	10.9642	10.5767	10.4557	9.26167	9.38315	10.3758	10.6496	4.20535	4e-25	1.01201	0.121952	0.371808	0.562182	-0.6402	0.529039
ENSMUSG00000040389	Wdr47	protein_coding	4859	8.39442	8.3953	8.58275	5.89427	5.61832	5.78882	5.97367	5.46183	6.04127	5.68946	5.08966	5.36482	5.32909	-2.68948	4.7e-25	0.0802003	0.935851	-0.388625	0.311864	-0.468825	0.49404
ENSMUSG00000054256	Msi1	protein_coding	5800	9.49909	9.55207	9.5451	6.20204	6.24542	6.3129	5.68092	5.42088	5.9598	5.9446	4.73911	5.0205	5.17016	-3.27781	4.91e-25	-0.549006	0.416393	-0.965481	0.0120854	-0.416475	0.637519
ENSMUSG00000030123	Plxnd1	protein_coding	7301	6.40103	6.44252	6.40103	9.97308	9.48447	9.64365	9.0849	8.38909	8.7968	8.26836	8.22841	9.06721	8.97864	3.29991	6.29e-25	-0.930042	0.0511187	-1.02721	0.00577755	-0.0971634	0.927155
ENSMUSG00000042613	Pbxip1	protein_coding	4674	4.89428	5.10626	4.5827	8.58992	8.18745	8.22171	8.31991	8.00887	8.40743	8.11651	6.93685	7.80265	7.91929	3.46767	6.53e-25	-0.0889806	0.943386	-0.58756	0.190724	-0.498579	0.561284
ENSMUSG00000024948	Map4k2	protein_coding	6646	4.81441	5.12549	4.95401	8.60903	8.51864	8.58565	8.80973	8.7435	8.90866	7.90737	8.0567	8.75849	9.23557	3.60134	6.83e-25	0.250668	0.818961	0.0195072	0.981111	-0.231161	0.823721
ENSMUSG00000021215	Net1	protein_coding	5217	4.87417	5.16367	5.31027	9.04304	8.37343	8.48679	8.89	9.12236	8.79917	7.8975	7.94558	8.72951	8.83622	3.53766	7.32e-25	0.278684	0.790055	-0.248266	0.665911	-0.52695	0.543242
ENSMUSG00000042284	Itga1	protein_coding	18599	3.06825	4.16223	2.93259	8.00141	7.32639	7.37259	7.7792	7.29386	7.71506	7.42902	6.89013	7.91074	7.71338	4.10153	7.49e-25	0.0107187	0.994676	-0.0666335	0.938667	-0.0773522	0.956704
ENSMUSG00000032718	Mansc1	protein_coding	2376	-0.248535	1.07339	1.75147	7.36618	6.431	6.47785	6.28563	5.909	5.63411	5.63008	5.44167	6.2657	6.0258	5.75003	8.2e-25	-0.855031	0.259312	-0.9447	0.0728553	-0.0896688	0.952431
ENSMUSG00000053080	2700081O15Rik	protein_coding	7032	9.10791	8.96865	9.1687	6.06258	6.54689	6.71777	6.45187	6.26886	6.19729	5.42725	5.4883	5.81578	5.84486	-2.6142	9.18e-25	-0.159678	0.850525	-0.812377	0.00754878	-0.652699	0.232264
ENSMUSG00000028776	Tinagl1	protein_coding	4358	-2.12367	0.461296	2.4613	7.29208	7.02835	7.21699	8.70483	8.60489	8.90631	7.94572	7.91767	9.13396	8.78792	5.93771	9.19e-25	1.56095	0.0358761	1.3601	0.0312761	-0.200844	0.903657
ENSMUSG00000086844	B230206H07Rik	processed_transcript	3755	1.26111	0.413115	-1.90881	6.01005	6.11311	6.36169	7.97287	6.97454	7.84106	8.14924	7.37724	8.45509	8.44899	5.75708	9.67e-25	1.48954	0.00568951	1.99807	3.03e-06	0.50854	0.647435
ENSMUSG00000036040	Adamtsl2	protein_coding	7993	1.64512	1.32319	2.21072	7.06735	6.26404	6.23599	5.2875	5.23314	4.88391	4.80045	2.95995	3.8511	4.05643	4.80205	1.3e-24	-1.43056	0.020974	-2.51914	3.32e-08	-1.08859	0.261441
ENSMUSG00000031788	Kifc3	protein_coding	5298	4.99543	4.98687	5.13371	7.44786	7.12922	7.27123	7.71999	7.48419	7.64576	7.18414	6.92335	7.21632	7.19468	2.24777	1.34e-24	0.332488	0.478648	-0.153548	0.671399	-0.486035	0.3013
ENSMUSG00000038855	Itpkb	protein_coding	10463	4.66806	4.51967	4.50759	8.69559	7.78965	7.86981	8.65923	7.92629	8.65717	8.2076	7.55693	8.37494	8.34346	3.61227	1.38e-24	0.273866	0.803062	-0.0234857	0.977056	-0.297352	0.769874
ENSMUSG00000052921	Arhgef15	protein_coding	6483	3.00378	4.47326	3.69566	8.43455	7.7347	7.87268	8.34313	8.3733	8.50424	7.43169	7.33662	8.33665	8.15373	4.19892	1.42e-24	0.362031	0.761929	-0.166195	0.828805	-0.528226	0.624339
ENSMUSG00000027954	Efna1	protein_coding	1830	2.93551	3.12816	3.12816	8.47023	7.88786	7.91542	7.81357	8.0811	7.74287	7.47864	7.11381	8.95916	8.32287	5.04959	1.43e-24	-0.230137	0.87771	0.0327328	0.974357	0.26287	0.846271
ENSMUSG00000022587	Ly6e	protein_coding	3784	6.18861	6.0969	6.65374	9.8635	9.65548	9.71123	10.2324	9.7672	9.75296	9.65053	9.28814	10.4422	9.76961	3.41172	1.44e-24	0.1893	0.864333	0.104638	0.876807	-0.0846619	0.940427
ENSMUSG00000052187	Hbb-y	protein_coding	633	8.3392	10.195	10.8993	1.65972	3.20997	2.52812	3.209	2.11681	2.65972	2.14602	4.47545	5.10357	5.03681	-7.52277	1.46e-24	0.131679	0.96882	1.94535	0.0469335	1.81367	0.325884
ENSMUSG00000045092	S1pr1	protein_coding	3046	5.58291	6.14128	5.82771	9.75283	9.57814	9.65442	10.126	10.458	9.76975	9.43109	8.83209	10.0508	10.1922	3.79472	1.6e-24	0.481394	0.589785	0.0580377	0.942615	-0.423357	0.677155
ENSMUSG00000016487	Ppfibp1	protein_coding	11135	4.67779	5.03867	4.58367	8.47061	7.93741	7.9857	8.28048	7.99059	8.14959	7.43973	7.06889	8.11657	8.01848	3.37147	1.84e-24	-0.00667424	0.995883	-0.429297	0.375256	-0.422623	0.634196
ENSMUSG00000042596	Tfap2d	protein_coding	1954	7.2085	6.95243	7.3823	-0.96643	0.583819	1.55405	1.58284	-0.509339	-0.96643	-0.480128	-0.735661	-0.84451	-0.911266	-6.34495	1.89e-24	-0.296626	0.922613	-1.59645	0.268702	-1.29983	0.669061
ENSMUSG00000030653	Gm45837	protein_coding	4139	6.66496	6.4305	6.68204	8.96683	8.6238	8.78243	9.52328	9.2079	9.28107	9.08807	8.86185	9.06274	8.92325	2.20056	1.93e-24	0.546501	0.112429	0.189423	0.582322	-0.357078	0.513228
ENSMUSG00000022584	Ly6c2	protein_coding	2740	2.35318	1.86775	1.71575	6.62797	6.64297	6.47415	7.53804	7.80382	7.46469	7.49973	6.76528	8.22999	7.77591	4.57795	2.27e-24	1.02591	0.0706003	1.07766	0.014874	0.0517424	0.970112
ENSMUSG00000016494	Cd34	protein_coding	7290	2.5264	4.41948	3.26336	8.93821	8.00513	8.07165	8.35755	7.75356	7.91872	7.72367	7.32485	8.40384	8.02134	4.78897	2.42e-24	-0.371044	0.79655	-0.481923	0.505171	-0.110879	0.945704
ENSMUSG00000046434	Hnrnpa1	protein_coding	3153	12.6365	12.798	13.0429	10.2044	9.66666	9.75912	9.292	8.54856	9.28212	8.70148	9.13438	8.80059	8.95303	-2.93939	2.49e-24	-0.815299	0.0661679	-0.989307	0.00291017	-0.174008	0.843471
ENSMUSG00000038843	Gcnt1	protein_coding	5571	0.107026	0.691989	-0.477936	5.11452	5.18606	4.77294	5.93759	5.43859	5.40471	5.82854	5.06572	5.78354	5.56591	4.84865	2.5e-24	0.582384	0.401827	0.556541	0.23085	-0.0258436	0.988985
ENSMUSG00000041313	Slc7a1	protein_coding	11530	5.6275	5.69185	5.55216	10.0378	9.03258	9.09561	8.13526	7.58351	8.1291	6.97021	6.465	7.5847	7.51155	3.84114	2.89e-24	-1.49452	0.00186905	-2.26582	3e-09	-0.771297	0.386484
ENSMUSG00000002250	Ppard	protein_coding	4631	5.1106	5.73119	5.55686	8.9611	8.32334	8.47452	7.65536	7.22018	7.48042	6.54176	7.11484	7.24151	7.10123	3.12322	2.98e-24	-1.14882	0.00359754	-1.58803	4.79e-07	-0.439214	0.582537
ENSMUSG00000053158	Fes	protein_coding	5074	2.70127	3.8467	3.27159	6.73369	6.95028	6.82775	6.89964	7.57545	7.13463	6.96655	6.60189	6.9055	7.26471	3.49214	3.51e-24	0.389801	0.64169	0.113843	0.860177	-0.275958	0.769889
ENSMUSG00000025237	Parp6	protein_coding	7763	7.93517	7.95628	8.38156	5.35172	5.80065	5.57204	5.80211	5.68535	5.34259	5.41233	5.43906	5.43209	5.46924	-2.51852	3.86e-24	0.034898	0.970415	-0.149094	0.739753	-0.183992	0.807361
ENSMUSG00000031523	Dlc1	protein_coding	14694	3.8844	4.59452	3.65423	8.12179	7.53728	7.56435	7.84954	7.545	7.71624	7.33366	6.61336	7.74461	7.50556	3.66505	4.03e-24	-0.0580621	0.967163	-0.410777	0.451611	-0.352715	0.73506
ENSMUSG00000063446	Plppr1	protein_coding	7270	6.40951	6.66943	6.90126	1.9454	2.85822	2.55664	-0.575717	-2.40486	-1.86196	-0.0537251	-2.63119	-1.74004	-2.80679	-4.16404	4.12e-24	-3.84844	4.41e-07	-3.96488	6.05e-09	-0.116448	0.972873
ENSMUSG00000042476	Abcb4	protein_coding	9383	1.76995	1.35491	1.29351	4.74149	4.48511	4.49988	4.95826	4.66999	4.97452	4.67411	4.4016	4.69923	4.44717	3.08957	4.83e-24	0.297778	0.66772	-0.0174389	0.977117	-0.315217	0.667135
ENSMUSG00000038776	Ephx1	protein_coding	1950	2.62149	3.49596	4.24598	8.49185	8.11621	8.15286	10.1321	8.87732	9.93815	9.16126	8.741	9.71112	9.66723	4.66208	4.93e-24	1.48155	0.010373	1.10948	0.0355157	-0.372063	0.762399
ENSMUSG00000027422	Rrbp1	protein_coding	8786	6.75049	7.12571	6.75049	9.38836	9.26952	9.31883	9.00434	8.5951	9.26113	8.62197	8.62206	8.67933	8.81212	2.43967	5.19e-24	-0.347086	0.534849	-0.640316	0.0304013	-0.29323	0.660349
ENSMUSG00000020614	Fam20a	protein_coding	3634	2.59787	3.26772	2.89333	6.37685	6.91991	7.06831	6.57036	5.93538	6.04533	6.01706	5.4136	6.18517	6.32289	3.8734	6.52e-24	-0.606457	0.408806	-0.794936	0.0790045	-0.18848	0.864061
ENSMUSG00000020758	Itgb4	protein_coding	7015	2.83341	1.71312	1.99691	6.47727	7.26337	7.33009	7.96283	6.37797	7.14666	6.78177	7.63343	7.48265	7.8539	4.80963	7.41e-24	0.233014	0.878658	0.41725	0.568322	0.184236	0.899608
ENSMUSG00000025492	Ifitm3	protein_coding	678	4.46753	3.73057	5.46753	9.62134	9.53296	9.53008	10.6772	10.3971	9.73557	9.57442	9.40612	10.6994	9.77315	4.8314	7.61e-24	0.759314	0.400201	0.396489	0.572686	-0.362824	0.775983
ENSMUSG00000056724	Nbeal2	protein_coding	9554	2.47182	2.23575	2.69809	6.14264	6.22636	6.39272	7.13866	6.93061	7.19717	6.43477	6.54452	7.13611	7.75034	3.77714	7.99e-24	0.835449	0.171149	0.808208	0.0778116	-0.0272411	0.988985
ENSMUSG00000024900	Cpt1a	protein_coding	4300	5.84403	6.03009	6.18568	9.54761	8.92923	9.0103	8.39913	8.27013	8.65305	8.08932	7.52944	8.45845	8.39377	3.16248	9.17e-24	-0.739281	0.161178	-1.02751	0.00442421	-0.288228	0.749406
ENSMUSG00000095115	Itpripl2	protein_coding	6865	3.26513	3.64701	3.64701	7.55054	7.14168	7.13119	7.33987	6.52645	7.21792	6.54309	6.29386	7.40471	7.20664	3.75709	9.53e-24	-0.217084	0.85813	-0.353809	0.537095	-0.136726	0.908435
ENSMUSG00000060961	Slc4a4	protein_coding	10815	5.3562	5.40424	4.4839	7.98815	8.66988	8.72445	7.70988	7.29593	7.66439	6.75351	6.35231	6.18481	6.24225	3.35892	1.01e-23	-0.929121	0.0688852	-2.09698	3.81e-10	-1.16786	0.032682
ENSMUSG00000019577	Pdk4	protein_coding	3511	3.88856	4.41694	4.11886	7.0492	7.2814	7.20772	6.41452	7.05035	6.74654	6.76718	6.82403	7.17113	7.29313	3.0254	1.02e-23	-0.424826	0.514853	-0.150913	0.770293	0.273913	0.740756
ENSMUSG00000026288	Inpp5d	protein_coding	7602	3.3774	3.90651	3.80154	7.2221	7.02155	7.0691	6.59635	6.76673	7.61569	6.80071	6.20827	6.76729	6.52753	3.39397	1.04e-23	-0.0409109	0.973144	-0.512096	0.268966	-0.471186	0.584942
ENSMUSG00000038496	Slc19a3	protein_coding	3065	-1.61589	-0.615887	-0.615887	7.67183	6.21513	6.4703	7.69494	7.8242	7.64856	6.9997	6.72341	7.17137	6.87807	7.81021	1.04e-23	0.792999	0.291996	0.0211804	0.981987	-0.771818	0.432244
ENSMUSG00000024168	Tmem204	protein_coding	2022	3.23214	4.1135	3.79157	9.06503	7.91385	7.98778	8.85992	8.49659	8.93404	8.61263	7.38491	8.88914	8.57854	4.66639	1.13e-23	0.352889	0.795067	0.0434436	0.967107	-0.309445	0.812388
ENSMUSG00000020734	Grin2c	protein_coding	5037	0.47479	1.36787	1.91536	5.9389	7.54187	7.55424	7.24092	7.84392	7.29861	6.60082	7.49066	6.37056	5.51702	5.81494	1.46e-23	0.304577	0.86409	-0.519748	0.53645	-0.824325	0.544434
ENSMUSG00000041540	Sox5	protein_coding	14376	8.05641	8.0643	7.92837	4.61384	4.86201	4.75267	4.26338	3.93343	4.44443	4.13256	4.2617	3.61618	2.99093	-3.27087	1.7e-23	-0.516209	0.486451	-0.918457	0.0238529	-0.402248	0.666868
ENSMUSG00000037405	Icam1	protein_coding	4360	2.68303	3.23322	3.0456	7.62889	7.24929	7.24164	7.24937	6.79219	6.94445	6.7107	6.08372	7.8695	7.30805	4.37955	1.75e-23	-0.376052	0.759537	-0.242012	0.743364	0.13404	0.9229
ENSMUSG00000029438	Bcl7a	protein_coding	9490	8.66423	8.66048	8.56215	5.02972	5.24929	5.30047	4.56339	3.27677	4.17986	5.0791	4.98999	4.25922	4.47409	-3.43109	1.77e-23	-1.09231	0.0294411	-0.459599	0.370462	0.632711	0.484244
ENSMUSG00000044197	Gpr146	protein_coding	6786	2.40736	2.40736	0.237439	6.60157	6.12754	6.27433	6.66527	6.97762	6.94307	6.41723	6.07554	6.96854	6.84142	4.37343	1.92e-23	0.520595	0.606836	0.270254	0.701089	-0.250341	0.839027
ENSMUSG00000022197	Pdzd2	protein_coding	18419	4.25631	4.18058	3.58478	6.7467	6.67972	6.74667	6.8579	6.32945	6.74159	6.36533	6.1595	6.62097	6.40471	2.68783	1.95e-23	-0.064054	0.951251	-0.327677	0.410219	-0.263623	0.732826
ENSMUSG00000028655	Mfsd2a	protein_coding	2250	5.51658	6.36146	6.65025	10.7512	9.73788	9.83803	8.77023	8.3983	8.8731	7.46612	6.74032	7.54071	7.04511	3.9341	1.97e-23	-1.48995	0.00319302	-2.95159	2.41e-14	-1.46164	0.0165853
ENSMUSG00000036949	Slc39a12	protein_coding	2998	0.737928	1.416	0.416	6.80402	7.00242	6.9749	5.73786	6.83309	6.89173	6.13112	4.07303	5.65686	5.35381	6.01149	2.07e-23	-0.355325	0.816381	-1.45424	0.0123625	-1.09892	0.314479
ENSMUSG00000028270	Gbp2	protein_coding	2516	1.25383	-1.33113	1.25383	6.85869	6.16163	6.3483	8.47396	7.7662	7.60845	7.86253	7.1711	8.21075	7.85589	5.70082	2.33e-23	1.51608	0.00303033	1.33639	0.00334484	-0.179683	0.886746
ENSMUSG00000034853	Acot11	protein_coding	6056	1.9252	2.25962	1.9252	5.16982	5.82225	5.89939	5.59476	5.89215	5.70084	4.79483	5.49659	5.59502	5.1779	3.62257	2.37e-23	0.0655282	0.960936	-0.367831	0.459525	-0.433359	0.619984
ENSMUSG00000092035	Peg10	protein_coding	6667	8.03032	7.92117	7.85822	5.07674	4.42054	4.57667	3.3972	3.88998	4.32905	4.15866	3.44793	3.51417	3.84169	-3.22263	2.84e-23	-0.794128	0.164325	-0.950298	0.0200839	-0.15617	0.887601
ENSMUSG00000050931	Sgms2	protein_coding	6227	0.531388	2.64686	1.0619	6.67435	6.17381	6.25382	7.07229	6.48033	6.8372	6.76065	6.18469	7.2164	7.02581	4.6767	2.93e-23	0.433295	0.722404	0.462399	0.488802	0.0291047	0.990766
ENSMUSG00000039405	Prss23	protein_coding	3767	2.89394	3.44414	3.91947	7.36735	7.01404	7.00406	7.93812	7.93169	7.67717	7.7701	7.31453	8.42282	8.12759	3.65899	2.94e-23	0.715978	0.259429	0.828726	0.0571036	0.112749	0.921155
ENSMUSG00000028736	Pax7	protein_coding	5860	5.26928	4.87536	5.45472	-2.5509	-0.678723	-1.48985	-0.58659	-1.09381	-1.5509	-2.0646	-2.32013	-2.42898	-2.49574	-6.55672	3e-23	0.322105	0.917826	-0.997143	0.551779	-1.31925	0.658994
ENSMUSG00000034330	Plcg2	protein_coding	4298	3.54019	3.14426	3.02562	7.00747	7.56163	7.64213	8.03182	7.84728	7.71811	7.26833	7.30701	8.60791	8.37776	4.17675	3e-23	0.440915	0.68305	0.585728	0.306875	0.144813	0.911498
ENSMUSG00000022091	Sorbs3	protein_coding	3630	4.98552	5.31994	5.42543	9.22749	8.42584	8.46082	9.30524	8.67794	9.5642	8.60361	8.55444	8.8785	9.22793	3.49848	3.28e-23	0.474541	0.564512	0.0879702	0.905225	-0.386571	0.690604
ENSMUSG00000060594	Layn	protein_coding	2409	1.53892	2.191	1.53892	7.35727	6.46669	6.69046	8.43397	8.24665	8.14519	8.20655	6.93388	8.5865	8.00348	5.09722	3.35e-23	1.39265	0.0160568	1.16043	0.0231453	-0.232218	0.857486
ENSMUSG00000027201	Myef2	protein_coding	5936	9.20076	9.34489	9.44488	7.04153	6.62461	6.6079	6.56725	6.2319	6.64968	5.8826	6.51303	6.12608	6.17567	-2.56253	4.37e-23	-0.275937	0.703089	-0.578336	0.0868942	-0.302399	0.679954
ENSMUSG00000020432	Tcn2	protein_coding	2178	5.54942	5.08645	5.64518	8.91592	8.5719	8.72431	8.41495	8.28245	8.62519	8.30581	7.29759	8.35206	8.26308	3.29714	4.44e-23	-0.295815	0.755364	-0.630618	0.142577	-0.334803	0.717161
ENSMUSG00000110170	St6galnac2	protein_coding	1683	2.41889	3.49689	3.33643	7.35225	7.23801	7.42895	8.36809	8.18987	8.26856	8.2783	7.75586	8.48463	9.09854	4.18623	4.44e-23	0.935514	0.109573	1.14344	0.00695667	0.20793	0.851303
ENSMUSG00000038402	Foxf2	protein_coding	2363	3.80377	5.20232	4.00731	9.8528	8.99175	9.1162	9.27924	9.02544	8.93056	7.8456	7.64836	9.26932	8.81736	4.89416	4.56e-23	-0.286284	0.859599	-0.822286	0.214665	-0.536002	0.691428
ENSMUSG00000033705	Stard9	protein_coding	22053	4.7611	4.85225	4.50864	6.64497	6.93323	6.96365	7.06651	7.05556	7.22535	6.90833	6.83194	6.69244	7.03831	2.14006	4.83e-23	0.263412	0.63048	0.0186016	0.97188	-0.24481	0.682762
ENSMUSG00000031015	Swap70	protein_coding	8090	4.59119	5.15379	4.97821	8.66422	8.12282	8.18478	8.41578	7.9772	8.06734	7.13727	7.26448	8.18593	7.91324	3.41833	6.4e-23	-0.178449	0.876729	-0.652951	0.154658	-0.474502	0.59907
ENSMUSG00000048096	Lmod1	protein_coding	3948	2.1888	2.71932	2.1888	6.07957	5.74405	5.99879	5.85971	6.28332	6.5773	6.44769	6.92207	6.44914	6.30286	3.55911	7.01e-23	0.322132	0.710294	0.602892	0.145542	0.28076	0.754998
ENSMUSG00000020424	Gatsl3	protein_coding	1574	2.93053	0.930527	1.93053	7.70312	7.05063	7.42342	7.21677	7.44651	7.09376	6.58675	6.05207	7.23567	7.45601	5.26301	7.42e-23	-0.156947	0.921213	-0.481009	0.462894	-0.324062	0.799072
ENSMUSG00000010476	Ebf3	protein_coding	9227	6.49111	6.17135	6.74104	3.34873	3.61117	3.38657	2.18471	2.92365	2.40885	2.18733	2.15419	2.00352	2.60419	-3.03232	7.89e-23	-0.927508	0.0678894	-1.19569	0.00155762	-0.268187	0.795469
ENSMUSG00000026519	Tmem63a	protein_coding	4492	2.22496	3.25891	3.66553	7.31847	6.43274	6.70747	6.83861	6.68205	6.66236	6.60896	6.91828	7.10938	6.93765	3.70049	8.28e-23	-0.137006	0.915558	0.038008	0.964461	0.175014	0.874991
ENSMUSG00000020044	Timp3	protein_coding	8144	4.74905	5.79125	5.40053	8.79404	8.54062	8.53565	9.89277	9.61901	9.57115	9.19527	9.14204	9.96481	9.57969	3.25334	8.43e-23	1.07295	0.0186502	0.881217	0.028422	-0.19173	0.848317
ENSMUSG00000034872	Gipc3	protein_coding	3521	0.184015	-1.81599	1.50594	6.27677	5.61691	5.79965	7.58295	7.09643	7.50143	7.42854	6.81139	7.93347	7.69656	5.41739	8.43e-23	1.48602	0.00379765	1.6015	0.000208206	0.115486	0.929722
ENSMUSG00000031980	Agt	protein_coding	1891	-0.919149	-0.919149	-0.919149	8.40503	8.80478	8.87745	6.43748	6.60403	6.69556	6.93348	5.57841	5.3727	5.09021	9.62967	8.6e-23	-2.12774	0.000138117	-2.77734	4.39e-09	-0.6496	0.601073
ENSMUSG00000027007	Ssfa2	protein_coding	5599	6.19783	6.34138	6.16588	9.45331	9.52682	9.58326	10.1485	9.24397	10.0134	9.458	9.72145	10.4224	10.3091	3.28507	8.84e-23	0.33129	0.724209	0.5102	0.277961	0.17891	0.861369
ENSMUSG00000000275	Trim25	protein_coding	5754	3.11929	4.40617	3.51983	7.58527	7.39855	7.43054	7.56903	7.49095	7.37328	7.4853	6.65457	7.66479	7.70552	3.68834	9.85e-23	0.00634273	0.996623	-0.0397268	0.963736	-0.0460695	0.974878
ENSMUSG00000068270	Shroom4	protein_coding	8880	3.52187	4.58415	3.66962	7.96448	7.45497	7.54303	8.27472	7.82322	8.09202	7.77349	7.2921	8.17042	8.32719	3.66562	9.88e-23	0.403676	0.68406	0.272273	0.660244	-0.131404	0.912429
ENSMUSG00000025085	Ablim1	protein_coding	11949	5.73406	5.82206	5.68328	9.39506	8.53081	8.57085	9.23783	9.06841	9.30916	8.80911	8.19836	9.04494	9.00187	3.14235	1.02e-22	0.318698	0.723249	-0.0897251	0.894057	-0.408423	0.637157
ENSMUSG00000028693	Nasp	protein_coding	7518	8.92215	9.10785	9.48652	6.35175	6.12573	6.34545	5.45057	5.09364	5.24952	4.14581	5.14697	4.65451	4.913	-2.91361	1.04e-22	-1.00478	0.0157846	-1.51479	1.74e-06	-0.510012	0.516129
ENSMUSG00000050397	Foxl2	protein_coding	3256	0.296899	-0.118138	1.99734	7.32481	6.60204	6.8538	6.40587	6.51554	6.73984	6.5841	4.79446	6.82396	6.76569	5.92405	1.12e-22	-0.397312	0.802625	-0.523842	0.508235	-0.12653	0.94276
ENSMUSG00000079363	Gbp4	protein_coding	7494	1.34219	2.67923	2.04846	5.78076	6.14037	5.94973	7.44767	6.66249	7.35401	7.04409	7.01503	7.46411	7.79058	3.84077	1.24e-22	1.23046	0.0132549	1.40032	0.000497662	0.169855	0.883735
ENSMUSG00000006586	Runx1t1	protein_coding	7959	8.31859	7.98827	8.09488	3.86539	4.40315	4.53607	4.79827	3.83954	4.87778	5.54356	4.76174	4.27908	4.47197	-3.84139	1.29e-22	0.280185	0.826344	0.548089	0.342656	0.267904	0.822645
ENSMUSG00000019978	Epb41l2	protein_coding	11843	6.10646	6.39838	6.38386	8.40486	8.33467	8.47165	8.26408	7.82924	8.28188	7.57139	7.60585	7.63678	7.73059	2.10251	1.32e-22	-0.264804	0.62651	-0.767377	0.00146544	-0.502573	0.284664
ENSMUSG00000040624	Plekhg1	protein_coding	8739	4.99147	5.39609	4.77942	8.68351	7.8151	7.90728	7.18557	7.56204	7.27128	6.87453	6.67884	7.12502	7.17562	3.11136	1.6e-22	-0.841605	0.0930514	-1.21274	0.000533815	-0.37113	0.67345
ENSMUSG00000001053	N4bp3	protein_coding	2728	2.94447	3.97842	3.50635	8.31371	7.31915	7.45712	7.79026	6.90407	7.60472	7.24791	6.72544	7.7212	7.44337	4.22903	1.66e-22	-0.284422	0.828203	-0.4373	0.488215	-0.152878	0.908498
ENSMUSG00000026424	Gpr37l1	protein_coding	2269	-0.182057	-1.18206	0.817943	8.49214	8.16423	8.21884	6.88554	7.32488	6.78949	7.48912	4.13618	6.21599	5.19504	8.25853	1.66e-22	-1.28008	0.276397	-2.03398	0.00576655	-0.753907	0.668654
ENSMUSG00000021585	Cast	protein_coding	11470	3.65013	4.4632	3.73759	7.03767	6.90236	6.94746	7.34614	6.75748	7.19703	6.77386	6.87965	7.10496	7.31837	2.96497	1.7e-22	0.158063	0.874959	0.0714436	0.910739	-0.0866196	0.931152
ENSMUSG00000036452	Arhgap26	protein_coding	17331	2.34415	2.77953	2.34415	5.01142	5.85282	5.88534	6.05604	5.75332	5.68238	5.45848	5.48617	5.96374	5.6864	3.13257	1.71e-22	0.20317	0.842223	0.0266524	0.972035	-0.176517	0.853785
ENSMUSG00000004054	Map3k11	protein_coding	3801	5.64348	5.68833	5.43994	8.50721	8.22564	8.33495	8.15817	8.13062	8.24979	7.50537	7.54518	8.34783	7.91995	2.76581	1.84e-22	-0.179839	0.844053	-0.488626	0.197895	-0.308788	0.692014
ENSMUSG00000052504	Epha3	protein_coding	5659	8.72285	8.9486	8.56487	4.25434	4.63467	4.70005	4.64367	4.54151	3.9424	4.44519	2.25378	4.17596	3.6839	-4.20936	1.85e-22	-0.138376	0.932497	-0.703236	0.256061	-0.56486	0.641133
ENSMUSG00000040451	Sgms1	protein_coding	10299	4.03645	4.55443	4.15127	7.96704	7.31188	7.36195	8.67936	8.73019	8.60207	7.95555	7.65669	8.65041	8.59612	3.31367	2.14e-22	1.09288	0.019024	0.696315	0.112317	-0.396567	0.669117
ENSMUSG00000022623	Shank3	protein_coding	9189	5.58473	6.09241	5.55832	8.37894	8.54017	8.68251	8.61693	8.6495	8.62981	7.71998	8.51719	8.33617	8.54525	2.77248	2.29e-22	0.0928145	0.930909	-0.223975	0.633835	-0.31679	0.69052
ENSMUSG00000025241	Fyco1	protein_coding	8862	5.49261	6.04466	5.51058	8.59804	8.47072	8.5318	8.80359	8.774	8.74111	8.72291	9.604	8.92521	8.92364	2.82823	2.33e-22	0.238701	0.787463	0.550733	0.152201	0.312032	0.70117
ENSMUSG00000030516	Tjp1	protein_coding	7811	7.76751	7.96449	7.63441	10.8553	10.4051	10.4543	10.6843	10.3406	10.3471	9.84075	9.6704	10.404	10.3836	2.79078	2.38e-22	-0.119477	0.906262	-0.475222	0.230592	-0.355745	0.650763
ENSMUSG00000009687	Fxyd5	protein_coding	4192	3.73972	4.3074	3.35863	7.59057	7.75057	7.75662	9.2186	8.32019	9.09852	8.4753	8.05187	9.2819	8.73404	3.84624	2.49e-22	1.2292	0.0208403	1.00398	0.0321036	-0.225223	0.845616
ENSMUSG00000048612	Myof	protein_coding	12603	3.04474	2.45283	2.53413	6.93583	7.12457	7.22274	7.67111	6.87017	7.45283	6.49772	6.43461	7.77911	8.04783	4.39748	2.82e-22	0.27008	0.854945	0.269777	0.729843	-0.000303702	0.999825
ENSMUSG00000100832	Gm29260	lincRNA	3198	6.17458	6.3452	6.55165	1.32283	1.043	1.38388	0.287141	-1.22008	1.90779	-1.19087	-1.4464	-0.55525	-0.622006	-5.10502	3.19e-22	-0.349619	0.871577	-2.14266	0.0419222	-1.79305	0.394746
ENSMUSG00000002289	Angptl4	protein_coding	3286	4.01159	4.23786	4.30604	8.16172	7.7012	7.84456	5.33544	6.01688	5.6324	5.10982	4.2958	5.2	5.80644	3.72458	4.07e-22	-2.22939	1.17e-07	-2.71397	3.42e-13	-0.484581	0.642006
ENSMUSG00000032198	Dock6	protein_coding	8782	5.4391	6.0228	5.06512	8.96611	8.93214	9.03568	9.31961	9.01907	9.09126	8.47264	8.5109	8.79834	9.55134	3.41506	4.73e-22	0.170492	0.887635	-0.0749662	0.920476	-0.245458	0.814411
ENSMUSG00000022797	Tfrc	protein_coding	6185	5.58068	6.24159	6.35707	10.628	9.52209	9.55445	7.92612	7.52702	7.8987	7.29632	6.43172	7.62372	7.40938	3.90077	4.85e-22	-2.2035	1.59e-06	-2.74426	7.55e-12	-0.540761	0.614396
ENSMUSG00000034751	Mast4	protein_coding	32326	3.93666	4.05684	3.78628	6.58296	6.21994	6.29494	7.08604	6.6904	6.7883	6.31717	6.48	6.91586	6.71341	2.44356	6.42e-22	0.490671	0.309578	0.250382	0.528882	-0.240288	0.740756
ENSMUSG00000025083	Afap1l2	protein_coding	5675	3.32827	4.91323	4.61432	8.30595	8.24162	8.33615	8.83473	8.72808	8.68459	8.29909	8.25558	9.16468	9.15695	3.86506	6.57e-22	0.455416	0.660966	0.490795	0.404331	0.0353793	0.986086
ENSMUSG00000030307	Slc6a11	protein_coding	5050	3.47107	4.18728	4.08998	8.36848	8.83097	8.91829	6.22794	7.06625	6.06032	6.88134	6.29963	5.49988	4.74125	4.77631	7.7e-22	-2.20456	0.00019123	-2.65762	1.35e-07	-0.453063	0.749504
ENSMUSG00000037003	Tns2	protein_coding	5452	4.6193	5.77722	4.59761	9.02184	8.74552	8.82524	9.98844	9.30205	9.82	9.08596	8.91905	9.75762	9.77108	3.7585	7.88e-22	0.863109	0.203034	0.565293	0.308206	-0.297816	0.792446
ENSMUSG00000048572	Tmem252	protein_coding	2462	2.70017	3.28513	3.40061	8.22569	7.36676	7.36484	7.65883	7.70801	7.31855	6.2845	6.03946	7.40329	7.44183	4.55172	7.96e-22	-0.139706	0.931651	-0.782322	0.190672	-0.642616	0.576745
ENSMUSG00000034422	Parp14	protein_coding	9306	2.13939	2.4257	1.17416	5.40755	5.36276	5.46311	7.39091	7.18437	7.07531	6.33423	6.1496	6.97656	6.78829	3.40763	8.01e-22	1.81106	1.04e-06	1.18905	0.0012088	-0.622007	0.442414
ENSMUSG00000019846	Lama4	protein_coding	12068	4.93045	5.5843	4.8581	8.60656	8.11353	8.10478	7.28483	6.44518	6.855	6.61599	6.32065	6.54003	6.8799	3.13163	8.31e-22	-1.39179	0.000501642	-1.69135	5.08e-07	-0.299558	0.749723
ENSMUSG00000047878	A4galt	protein_coding	2278	2.81223	3.8997	3.33579	6.86751	7.00994	7.0432	7.80168	7.62688	7.0837	7.89472	7.18766	7.81985	7.80991	3.55913	8.59e-22	0.558558	0.421906	0.727722	0.086137	0.169164	0.867514
ENSMUSG00000003418	St8sia6	protein_coding	7664	-2.9381	-0.353135	-0.616169	4.98671	4.5837	4.93673	6.32313	5.479	5.88845	5.74296	5.4271	6.72104	6.53703	5.78439	9.9e-22	1.0925	0.109573	1.3587	0.00581765	0.266197	0.834826
ENSMUSG00000022272	Myo10	protein_coding	10122	7.12206	7.26049	6.85533	10.0487	9.47395	9.55323	9.42942	9.1559	9.4117	8.9051	8.36353	8.98768	8.94396	2.62611	1.03e-21	-0.377342	0.561431	-0.894135	0.0048317	-0.516793	0.449293
ENSMUSG00000027314	Dll4	protein_coding	3852	4.07676	3.88728	3.86175	8.87696	8.49643	8.60679	8.76857	7.76178	7.39869	8.09336	7.16474	8.88798	9.14573	4.72379	1.03e-21	-0.570834	0.646169	-0.160135	0.868896	0.410698	0.769173
ENSMUSG00000020950	Foxg1	protein_coding	4202	10.8051	10.7871	11.0456	5.50635	6.96902	6.97011	5.55145	6.2502	5.57998	5.5751	5.78174	4.81903	4.41035	-4.25737	1.22e-21	-0.797054	0.385018	-1.37942	0.00966833	-0.582361	0.635271
ENSMUSG00000023175	Bsg	protein_coding	1814	9.87892	10.0575	10.6491	14.709	13.5145	13.5601	13.5981	13.4156	13.442	13.3982	12.6948	13.8209	13.3052	3.80678	1.22e-21	-0.553294	0.556011	-0.682056	0.212181	-0.128762	0.922187
ENSMUSG00000037321	Tap1	protein_coding	5476	1.54688	1.00631	1.35423	5.13184	5.00402	4.9873	6.06961	6.58893	5.96473	5.88493	5.71428	6.4567	6.20567	3.72205	1.28e-21	1.19105	0.00350773	1.05344	0.00371484	-0.137605	0.890351
ENSMUSG00000026880	Stom	protein_coding	2827	3.71018	4.45492	4.89305	9.08287	8.84621	8.93518	8.95589	7.38408	8.16251	8.0177	7.44917	8.90921	8.40608	4.52654	1.31e-21	-0.650245	0.548508	-0.665523	0.316117	-0.015278	0.993757
ENSMUSG00000053279	Aldh1a1	protein_coding	4934	-0.717795	-0.717795	-0.717795	5.86717	5.91283	5.9382	5.91422	4.99982	5.66879	6.49643	6.03654	5.25379	4.43891	6.62428	1.32e-21	-0.328164	0.83433	-0.155359	0.874602	0.172805	0.91309
ENSMUSG00000031502	Col4a1	protein_coding	7464	8.69251	9.49826	8.47292	12.2324	11.7074	11.8051	10.2805	10.1009	10.3036	9.63518	9.53814	9.95095	9.84848	2.9752	1.34e-21	-1.70234	1.61e-06	-2.18092	1.65e-12	-0.478581	0.549122
ENSMUSG00000039701	Usp53	protein_coding	12572	3.0483	3.54753	3.2786	6.95056	6.74673	6.83465	7.62335	6.55649	7.25249	7.27087	6.53863	7.39756	7.75507	3.54039	1.38e-21	0.362853	0.723455	0.45768	0.397203	0.0948269	0.93926
ENSMUSG00000025584	Pde8a	protein_coding	4045	2.62772	3.02825	2.23179	7.8665	6.81256	7.02933	7.40144	6.90856	6.9697	7.26133	8.73819	7.59763	7.21644	4.64453	1.38e-21	-0.199458	0.899563	0.539797	0.432579	0.739255	0.52497
ENSMUSG00000059022	Kcp	protein_coding	7807	2.86812	4.06865	3.66459	7.27005	7.17513	7.11309	5.68254	6.18581	5.8586	4.35442	4.67539	5.22861	5.40328	3.57224	1.45e-21	-1.26402	0.0109098	-2.20992	2.94e-09	-0.945893	0.213438
ENSMUSG00000048251	Rit1	protein_coding	8111	9.84508	9.61674	9.54855	3.2839	5.62577	5.6186	4.42825	4.90482	4.7483	5.56445	5.68662	5.41492	4.98365	-4.49956	1.46e-21	-0.469949	0.727369	0.259089	0.76194	0.729037	0.550873
ENSMUSG00000022237	Ankrd33b	protein_coding	8761	-1.54613	-2.1311	-1.1311	4.89681	4.97374	4.97435	6.10701	6.04709	5.65681	3.89437	5.59153	6.07563	5.80977	6.49505	1.54e-21	1.00127	0.229114	0.596442	0.386181	-0.404825	0.762399
ENSMUSG00000064158	Izumo1	protein_coding	2992	-1.58111	0.740818	1.41889	7.63564	6.83642	7.20445	7.32864	7.36382	7.08423	5.26274	5.33616	7.137	7.39292	6.62079	1.55e-21	0.00194592	0.998925	-0.662051	0.441902	-0.663997	0.674979
ENSMUSG00000068196	Col8a1	protein_coding	5108	3.20183	2.81717	2.7347	7.55563	6.99353	7.15227	6.42533	4.85922	6.66405	6.61332	5.67891	6.10455	6.16184	4.32062	1.57e-21	-1.07848	0.131708	-1.07629	0.0476195	0.00219208	0.998884
ENSMUSG00000052911	Lamb2	protein_coding	6082	6.48557	6.84047	6.17353	10.053	9.98119	10.0949	10.4889	9.94431	10.2754	9.39992	9.12657	10.3881	10.2793	3.51821	1.64e-21	0.209568	0.864746	-0.145346	0.837301	-0.354914	0.739875
ENSMUSG00000003526	Prodh	protein_coding	3461	3.25321	3.85267	3.63508	6.56636	7.35897	7.44603	7.56329	6.82072	7.54866	6.58386	6.68275	6.88915	7.25266	3.57472	1.72e-21	0.175292	0.883022	-0.299407	0.604531	-0.474699	0.614318
ENSMUSG00000026193	Fn1	protein_coding	11685	8.81837	8.92864	8.69659	12.8478	12.6208	12.728	12.664	11.3174	11.9162	11.1473	10.8468	12.1354	12.0481	3.91756	1.83e-21	-0.664313	0.458018	-1.0864	0.031901	-0.422088	0.718343
ENSMUSG00000086602	Gm15609	lincRNA	2960	2.34129	3.07826	2.24176	5.93425	6.50429	6.55344	6.79959	6.1769	6.44563	5.57892	6.21207	5.76578	6.14062	3.75486	2.13e-21	0.139326	0.911281	-0.409984	0.42987	-0.54931	0.531468
ENSMUSG00000040987	Mill2	protein_coding	4546	0.13733	1.51584	1.51584	5.75204	5.43711	5.4463	6.9916	5.84235	7.01016	7.04654	6.5015	6.96799	6.89293	4.36681	2.59e-21	1.15795	0.0319042	1.31517	0.00205442	0.157222	0.896478
ENSMUSG00000021087	Rtn1	protein_coding	4980	9.34608	9.4896	9.92792	6.46521	6.78485	6.80425	6.00131	6.02969	6.3241	6.68979	6.54033	6.05844	5.77794	-2.91592	3.41e-21	-0.56737	0.366062	-0.383359	0.410148	0.18401	0.847322
ENSMUSG00000060477	Irak2	protein_coding	4412	1.1805	2.50242	0.180495	6.13469	6.09181	6.09952	6.74472	7.17675	6.22925	6.49462	5.88375	6.80385	6.64844	4.51318	3.48e-21	0.658176	0.474824	0.388478	0.559901	-0.269698	0.830253
ENSMUSG00000041695	Kcnj2	protein_coding	5444	2.19919	1.55533	2.36269	7.5426	6.56296	6.56475	6.69955	5.35227	6.09061	6.48872	5.12595	5.93935	6.78042	4.88859	4.08e-21	-0.816862	0.429402	-0.757933	0.269495	0.0589281	0.976891
ENSMUSG00000022747	St3gal6	protein_coding	6080	3.62475	4.25391	3.91949	8.15082	7.3385	7.27076	7.62468	7.46404	7.85843	7.21315	6.23403	7.39437	7.50502	3.68874	4.74e-21	0.0140233	0.993357	-0.480433	0.398682	-0.494456	0.634164
ENSMUSG00000025366	Esyt1	protein_coding	7267	3.89353	5.20473	4.50496	8.74366	8.3187	8.36145	8.30262	7.82695	8.4136	7.56892	7.19913	8.33537	8.33591	3.85432	5.63e-21	-0.284686	0.826744	-0.546311	0.356614	-0.261624	0.83099
ENSMUSG00000039831	Arhgap29	protein_coding	8815	5.08886	5.45623	5.06461	8.61826	8.19411	8.14177	8.49854	8.2412	8.47888	8.15691	7.24183	8.45921	8.25617	3.11944	5.98e-21	0.0768512	0.952755	-0.238035	0.670606	-0.314886	0.740756
ENSMUSG00000031488	Rab11fip1	protein_coding	10800	2.3484	2.47393	2.47393	7.36389	6.13966	6.2629	6.53557	7.13266	7.13309	6.7607	5.33309	6.83362	6.76176	4.26654	6.03e-21	0.259895	0.860751	-0.163302	0.850107	-0.423197	0.740463
ENSMUSG00000031304	Il2rg	protein_coding	2387	1.06673	2.32976	2.7448	7.81626	6.67443	6.83375	6.6749	5.91614	6.98798	5.77026	5.54543	6.56716	6.32353	4.99559	6.05e-21	-0.605379	0.597826	-1.08881	0.0679032	-0.483434	0.718205
ENSMUSG00000031934	Panx1	protein_coding	6030	7.21036	7.22802	7.30569	3.63666	3.63052	3.86977	2.69408	1.86493	1.72977	1.21607	2.72607	2.98919	2.32099	-3.52957	6.22e-21	-1.5459	0.00412615	-1.25458	0.0085732	0.291325	0.824297
ENSMUSG00000026970	Rbms1	protein_coding	5473	4.61376	4.8696	4.99061	8.003	7.52837	7.59456	8.02571	7.73608	8.08392	7.73094	7.11159	7.80145	8.09769	2.89076	7.8e-21	0.23288	0.805348	0.00389467	0.996509	-0.228985	0.797278
ENSMUSG00000068154	Insm1	protein_coding	3100	9.03662	8.84245	8.92997	5.05423	5.98944	5.81248	3.61744	3.73171	4.01159	3.24635	4.18346	3.24454	3.12334	-3.26234	8.08e-21	-1.87824	1.73e-05	-2.15836	2.01e-08	-0.280113	0.813909
ENSMUSG00000054675	Tmem119	protein_coding	2315	3.37395	3.69588	3.11092	7.84427	8.03621	8.19211	7.20038	7.285	8.12438	7.81445	6.9085	7.08583	5.71452	4.61801	8.13e-21	-0.430885	0.748979	-0.973797	0.107224	-0.542912	0.674592
ENSMUSG00000064262	Gimap8	protein_coding	3700	2.01937	0.434403	0.91983	6.63211	6.09318	6.18195	6.54846	6.79357	6.67853	5.44427	5.17613	6.42422	6.80788	5.03892	8.42e-21	0.35536	0.80389	-0.202513	0.81569	-0.557873	0.65981
ENSMUSG00000070576	Mn1	protein_coding	6940	9.79331	9.59227	9.48293	5.96662	6.22292	6.33891	6.68113	5.47594	5.45773	5.98599	5.99808	6.6444	6.52936	-3.44358	8.54e-21	-0.19053	0.878459	0.136189	0.851159	0.326719	0.759632
ENSMUSG00000052516	Robo2	protein_coding	16528	8.4005	8.21173	8.15528	3.21055	4.5614	4.36072	3.95089	2.53953	2.87202	3.60939	2.75378	2.71894	3.06361	-4.1035	8.69e-21	-0.899601	0.277697	-1.07551	0.0549282	-0.175914	0.903657
ENSMUSG00000038011	Dnah10	protein_coding	16086	-0.837809	-0.548302	-0.422771	5.68749	4.10094	4.17743	5.98172	4.62927	5.97098	5.45011	4.4422	4.65722	5.61729	5.44551	9.35e-21	0.798092	0.494361	0.274058	0.771545	-0.524035	0.725481
ENSMUSG00000047003	Zfp41	protein_coding	8595	7.05005	6.86948	6.74199	4.56893	4.161	4.24757	4.02068	3.74591	3.43566	3.24079	3.57022	3.63313	3.79716	-2.55916	9.49e-21	-0.57933	0.27521	-0.755192	0.0320254	-0.175862	0.843471
ENSMUSG00000030110	Ret	protein_coding	6763	1.04969	0.0496916	1.88619	6.41976	6.09179	6.1906	5.70649	6.04372	4.3298	4.70592	5.50101	6.04021	5.92686	5.05949	9.61e-21	-0.71523	0.535047	-0.609769	0.411171	0.105461	0.953387
ENSMUSG00000008575	Nfib	protein_coding	14957	10.7165	10.6556	10.5316	8.18769	7.89484	7.95292	7.7659	7.14024	7.72979	7.00457	6.82188	7.4671	7.48669	-2.61923	1.07e-20	-0.444662	0.473685	-0.793534	0.0197282	-0.348871	0.651337
ENSMUSG00000031803	B3gnt3	protein_coding	3055	0.710756	-0.611172	-0.0262099	5.80668	5.49367	5.73528	6.41383	5.62728	6.51811	5.82933	5.69641	6.46494	6.15135	5.55831	1.21e-20	0.556361	0.499303	0.384042	0.50118	-0.172319	0.883344
ENSMUSG00000030048	Gkn3	protein_coding	856	1.22432	1.22432	0.224317	7.59064	8.40028	8.62521	10.7278	9.9829	9.54173	9.62051	9.42375	10.1358	9.85313	7.3104	1.31e-20	1.89728	9.51e-05	1.5115	0.000916181	-0.385776	0.7431
ENSMUSG00000031216	Stard8	protein_coding	5499	4.14074	4.67011	4.54083	7.41888	6.8207	6.93391	7.46514	7.34665	7.45522	6.54677	6.88274	7.02907	7.01806	2.61308	1.33e-20	0.342828	0.613611	-0.19815	0.667413	-0.540977	0.405886
ENSMUSG00000021895	Arhgef3	protein_coding	4527	3.54937	3.70409	3.49387	7.16129	6.71154	6.64071	7.46524	7.47329	7.10916	6.99425	6.97405	7.82754	7.84095	3.27049	1.34e-20	0.502971	0.503242	0.616019	0.16802	0.113048	0.917335
ENSMUSG00000031778	Cx3cl1	protein_coding	3930	4.17522	4.43486	3.90811	7.36755	7.33561	7.5663	8.42023	7.92965	7.8019	7.98953	8.03103	8.96757	8.58744	3.23842	1.53e-20	0.649126	0.312894	1.02551	0.00926946	0.376383	0.6864
ENSMUSG00000002475	Abhd3	protein_coding	1962	1.02767	3.02767	2.83503	7.50746	6.7378	6.72172	6.52337	6.75155	7.0389	4.97341	5.616	5.96977	5.85102	4.50539	1.71e-20	-0.248722	0.858032	-1.38186	0.00452794	-1.13313	0.180912
ENSMUSG00000055761	Nkain3	protein_coding	6942	6.48542	6.50156	6.61828	1.66408	2.94472	3.02058	2.37841	2.46909	1.52658	0.498306	1.75735	1.23346	1.58174	-3.85794	1.9e-20	-0.504158	0.671449	-1.32344	0.0183069	-0.819285	0.505959
ENSMUSG00000033327	Tnxb	protein_coding	12209	1.14501	0.47759	1.09057	5.03759	5.80146	6.03708	7.40292	5.48746	6.58611	5.86795	5.66256	5.20553	6.40819	4.75079	1.98e-20	1.00732	0.251881	0.165881	0.861989	-0.84144	0.492186
ENSMUSG00000040616	Tmem51	protein_coding	1875	4.48543	3.848	3.34104	7.0761	7.06962	7.24955	7.62728	7.01781	7.22754	7.22327	6.87847	7.02881	7.07901	3.16745	1.99e-20	0.180278	0.860823	-0.0779965	0.905427	-0.258275	0.774252
ENSMUSG00000042745	Id1	protein_coding	1160	5.61877	5.27773	6.29367	10.2215	9.55044	9.7843	10.3389	9.48137	9.91902	8.89789	8.97084	10.2532	9.69902	4.0857	2.23e-20	0.0764922	0.9643	-0.31328	0.666427	-0.389772	0.752833
ENSMUSG00000048895	Cdk5r1	protein_coding	4162	9.86828	9.74362	9.70053	5.05125	5.89385	5.84926	4.80185	4.10025	4.62922	5.04374	5.73573	4.25447	3.83078	-4.12405	2.27e-20	-1.10493	0.144071	-0.749203	0.23085	0.355726	0.791512
ENSMUSG00000035513	Ntng2	protein_coding	3990	7.81097	8.0439	7.90599	5.7784	5.42423	5.4397	5.45174	4.9685	5.52717	5.23138	5.54726	5.2854	5.2486	-2.36996	2.34e-20	-0.212118	0.79655	-0.21928	0.61378	-0.00716152	0.994754
ENSMUSG00000036913	Trim67	protein_coding	8744	7.79948	7.78684	7.798	3.04163	4.40495	4.32507	2.5909	3.47854	2.72969	2.56746	3.54542	2.82652	2.75976	-3.74618	2.47e-20	-1.06922	0.116677	-1.07157	0.0389354	-0.00234368	0.998884
ENSMUSG00000031451	Gas6	protein_coding	2548	5.50862	5.95442	6.29449	9.84785	9.02664	9.04316	9.96423	9.63325	10.1334	10.3044	9.29926	10.1899	9.93762	3.40455	2.82e-20	0.566147	0.48194	0.622255	0.210928	0.0561082	0.965997
ENSMUSG00000023990	Tfeb	protein_coding	5669	2.92317	2.30426	2.25179	6.57639	6.13991	6.2	6.52731	5.22078	5.99276	5.74476	5.61642	6.32619	6.27317	3.79131	2.87e-20	-0.306684	0.79781	-0.293327	0.647078	0.013357	0.993398
ENSMUSG00000025993	Slc40a1	protein_coding	9000	2.83007	3.42999	3.68806	8.64706	7.44507	7.48077	6.76161	6.42927	6.91355	6.71726	4.72618	6.60663	6.52005	4.61387	3.16e-20	-1.25717	0.116673	-1.64677	0.00371486	-0.389602	0.78858
ENSMUSG00000028108	Ecm1	protein_coding	2521	4.91393	4.25097	3.52398	8.9363	8.22188	8.1375	8.10605	6.75245	7.2129	6.99151	7.24992	7.63027	7.5058	4.13944	3.31e-20	-1.00702	0.175658	-1.11244	0.0389354	-0.105424	0.944929
ENSMUSG00000097461	Gm26735	lincRNA	2649	11.3875	11.5029	11.4556	8.6266	7.93107	7.90471	6.28678	5.37357	5.92547	3.98774	5.11072	4.27106	4.79946	-3.25581	3.36e-20	-2.2802	1.08e-08	-3.58096	6.17e-24	-1.30076	0.0352842
ENSMUSG00000009569	Mkl2	protein_coding	8990	5.99407	6.01407	5.75352	9.08375	8.90304	8.98168	9.20432	8.5538	8.47824	8.70922	8.23675	9.19379	9.31494	3.06605	3.59e-20	-0.207377	0.848514	-0.0674051	0.923861	0.139972	0.89512
ENSMUSG00000015143	Actn1	protein_coding	5533	7.04369	7.25816	7.27003	9.28849	9.01477	9.12729	8.50257	8.2523	8.55153	8.28268	8.14533	8.46844	8.19073	1.95344	3.63e-20	-0.706063	0.0147906	-0.870521	0.000150847	-0.164459	0.790278
ENSMUSG00000031398	Plxna3	protein_coding	7880	7.83318	7.75905	8.03163	3.91662	4.75196	4.75528	4.50968	3.70771	3.15109	3.61663	3.83754	3.88519	3.87138	-3.35083	4.15e-20	-0.627764	0.426889	-0.72046	0.147342	-0.092696	0.944197
ENSMUSG00000036356	Csgalnact1	protein_coding	5093	0.821409	0.651484	2.11092	5.62303	5.38661	5.43021	5.82525	5.79508	5.74424	6.12647	4.85953	5.50811	5.40709	4.13098	4.33e-20	0.30565	0.798112	0.0607986	0.942615	-0.244851	0.833826
ENSMUSG00000000732	Icosl	protein_coding	4620	0.114035	1.37707	1.87957	6.00643	5.03584	5.29195	4.97559	5.21498	4.94185	5.07283	4.84306	5.26276	5.4839	4.20743	4.34e-20	-0.454129	0.649713	-0.316009	0.617332	0.13812	0.913248
ENSMUSG00000020805	Slc13a5	protein_coding	4940	-1.30451	-0.719549	-0.719549	5.24238	5.10372	5.43249	3.96358	3.24004	3.50284	1.88223	2.31858	2.67539	1.21008	6.156	4.69e-20	-1.66072	0.00234983	-3.14664	1.84e-12	-1.48593	0.0620472
ENSMUSG00000031639	Tlr3	protein_coding	5207	-1.38045	-1.38045	-0.380452	5.25617	5.41772	5.2953	5.58948	5.14273	4.81922	5.98237	4.30975	4.94114	5.18251	6.29028	4.9e-20	-0.105717	0.950993	-0.0976749	0.917129	0.00804216	0.996689
ENSMUSG00000040270	Bach2	protein_coding	9940	8.10038	7.8199	7.99053	5.29408	5.21428	5.28113	4.49027	4.57847	4.58762	3.64879	4.70543	3.73941	4.12562	-2.71133	5.4e-20	-0.710995	0.163891	-1.14434	0.000678933	-0.433342	0.587912
ENSMUSG00000092283	Gm20412	processed_transcript	633	5.5177	3.65972	2.98165	9.02167	8.90346	8.95439	9.39222	9.46111	9.09018	9.70061	8.99378	10.0991	9.57597	4.49342	5.4e-20	0.362436	0.785344	0.684307	0.259802	0.321871	0.802425
ENSMUSG00000060206	Zfp462	protein_coding	10702	10.1261	9.97787	9.76569	6.47501	6.39488	6.44133	6.51892	5.66664	6.14625	5.19578	6.62954	5.32416	5.81028	-3.52666	5.51e-20	-0.284727	0.814326	-0.580125	0.290667	-0.295398	0.795152
ENSMUSG00000044167	Foxo1	protein_coding	8665	4.18858	4.69216	4.09425	7.47726	7.46088	7.44868	7.32687	7.15888	7.06844	6.15574	6.12959	7.08754	7.06409	3.11261	5.59e-20	-0.273517	0.791458	-0.778101	0.0678354	-0.504584	0.561284
ENSMUSG00000034485	Uaca	protein_coding	5807	6.79312	7.5992	6.93388	10.0891	9.99152	10.0441	10.4367	9.61409	10.0859	9.73967	9.5227	10.013	10.092	2.88874	5.76e-20	0.0421397	0.971022	-0.182841	0.743204	-0.22498	0.809225
ENSMUSG00000033082	Clec1a	protein_coding	5180	-2.37295	-2.37295	-1.37295	6.60433	5.67315	5.71046	5.94891	5.77064	5.08648	5.74271	4.63918	5.67971	6.16199	8.02004	6.42e-20	-0.415352	0.756531	-0.408293	0.578908	0.00705846	0.9972
ENSMUSG00000052727	Map1b	protein_coding	15846	12.1151	11.9379	11.7337	8.46	8.33775	8.44296	8.0894	7.50722	7.88586	7.87855	8.66784	7.39562	7.06276	-3.52272	6.47e-20	-0.567261	0.521817	-0.531838	0.341922	0.0354225	0.985358
ENSMUSG00000020841	Cpd	protein_coding	8332	6.02349	6.23136	6.02082	9.15201	8.6321	8.695	8.58072	7.69764	8.02349	7.8497	7.96733	8.39193	8.05517	2.75008	7.77e-20	-0.697531	0.172741	-0.764664	0.0396831	-0.0671326	0.950195
ENSMUSG00000108255	Gm16499	lincRNA	2177	4.8084	4.68501	4.60558	7.59876	7.71562	7.75249	7.05142	7.66118	7.13505	6.07821	6.1308	6.90647	6.3337	2.98878	7.92e-20	-0.384451	0.62651	-1.28674	0.000164385	-0.902286	0.12817
ENSMUSG00000029826	Zc3hav1	protein_coding	6518	1.93943	3.02349	2.91028	7.06375	6.46787	6.63507	7.29743	6.52745	7.11255	6.59886	5.58704	6.85212	7.16131	4.04481	8.63e-20	0.271154	0.845405	-0.0867193	0.923807	-0.357874	0.771694
ENSMUSG00000032841	Prr5l	protein_coding	4967	2.49498	3.27259	2.81691	6.70999	6.02578	6.09961	6.34542	5.46664	5.84244	5.90185	6.19917	6.27307	5.72007	3.41361	1.03e-19	-0.378533	0.693259	-0.269936	0.643631	0.108597	0.926248
ENSMUSG00000020297	Nsg2	protein_coding	4157	10.8013	10.9741	11.5044	7.08145	6.44015	6.43386	6.60574	4.70533	6.84532	6.4023	5.55893	6.82793	6.57705	-4.44088	1.08e-19	-0.369372	0.810935	-0.271248	0.758862	0.098124	0.955839
ENSMUSG00000061353	Cxcl12	protein_coding	8176	5.09789	5.58699	5.64808	9.56642	8.40112	8.39898	9.63336	9.34605	9.74483	9.47241	8.68772	9.42619	9.49316	3.43592	1.53e-19	0.68399	0.366325	0.405292	0.486571	-0.278698	0.802806
ENSMUSG00000052229	Gpr17	protein_coding	5195	2.08231	3.60016	2.62288	7.49478	6.59309	6.68955	6.16462	6.03997	5.71034	5.97336	5.4461	5.35213	6.38885	4.07618	1.73e-19	-1.00053	0.175394	-1.13213	0.0330394	-0.131603	0.927155
ENSMUSG00000018451	6330403K07Rik	lincRNA	1494	9.43484	9.82915	10.4418	5.12126	5.27485	5.49309	6.88498	5.36976	4.77837	5.95152	6.37951	6.28421	5.09069	-4.65499	1.8e-19	0.658702	0.615427	0.698472	0.361988	0.0397696	0.988985
ENSMUSG00000042594	Sh2b3	protein_coding	4807	5.36422	5.99696	5.1099	8.11641	7.93616	7.98141	8.01432	7.70173	7.92098	7.86141	7.97686	8.13174	8.10404	2.47311	1.88e-19	-0.127896	0.889535	0.00956044	0.988398	0.137456	0.868241
ENSMUSG00000032596	Uba7	protein_coding	6692	-0.420509	0.842525	-0.742437	4.6326	4.88996	5.24935	6.78793	6.5664	6.88874	6.81533	5.55979	6.31906	7.21661	4.88329	1.91e-19	1.80592	0.000739527	1.65316	0.000539191	-0.152762	0.912859
ENSMUSG00000029287	Tgfbr3	protein_coding	6545	4.42916	4.76534	3.96203	8.07833	7.62204	7.73274	8.48153	7.62934	8.5848	7.6813	6.89324	7.87096	7.89359	3.40186	1.94e-19	0.466802	0.614202	-0.187407	0.782822	-0.654209	0.486714
ENSMUSG00000030536	Iqgap1	protein_coding	16538	5.63353	5.83951	5.74508	8.79483	8.51114	8.51031	8.77807	8.16968	8.51953	8.53629	7.6824	8.80701	8.64385	2.8699	1.97e-19	-0.101285	0.931358	-0.135382	0.822009	-0.0340968	0.980253
ENSMUSG00000036560	Lgi4	protein_coding	4584	0.125321	0.610748	0.125321	4.62357	5.30201	5.25246	5.74498	5.90434	5.96326	5.33409	4.10025	5.30902	4.70405	4.78766	2.5e-19	0.780039	0.289731	-0.150308	0.844169	-0.930346	0.276152
ENSMUSG00000009545	Kcnq1	protein_coding	4093	0.288769	-1.03316	-1.03316	5.91521	5.57779	5.67174	5.81379	5.50075	4.70831	4.097	5.06798	5.91531	5.30741	6.17621	2.66e-19	-0.31698	0.836766	-0.490588	0.508235	-0.173608	0.910597
ENSMUSG00000035407	Kank4	protein_coding	4795	2.0604	2.86775	2.43891	7.41266	7.08962	7.17456	8.07347	6.99969	7.67952	6.3333	6.58026	8.21022	8.09284	4.73865	3.01e-19	0.417917	0.785344	0.310625	0.72365	-0.107292	0.952647
ENSMUSG00000032187	Smarca4	protein_coding	6475	11.2371	11.1756	11.045	9.2781	9.34044	9.44365	9.24993	8.87204	9.30899	8.91942	8.83796	8.83484	8.94384	-1.79898	3.38e-19	-0.199243	0.725634	-0.47099	0.0646925	-0.271747	0.609425
ENSMUSG00000038648	Creb3l2	protein_coding	7283	4.89702	4.78652	4.47532	8.23152	7.57978	7.75014	7.83279	6.78978	7.46638	7.01623	6.84804	7.62807	7.31604	3.1502	3.41e-19	-0.455136	0.589141	-0.647145	0.163883	-0.192009	0.857634
ENSMUSG00000022443	Myh9	protein_coding	12928	7.66512	8.36692	7.41806	11.2247	10.7629	10.8611	11.0618	10.4651	10.8889	10.2468	10.435	11.0819	10.8674	3.08881	3.75e-19	-0.137127	0.912776	-0.267627	0.63959	-0.1305	0.907588
ENSMUSG00000026365	Cfh	protein_coding	8383	5.0924	5.29886	5.11741	8.33235	8.31171	8.44041	9.83293	8.99649	9.28098	8.96042	8.69566	9.81497	9.74634	3.19011	4.05e-19	1.0503	0.0426227	1.02138	0.0157838	-0.0289187	0.988316
ENSMUSG00000020077	Srgn	protein_coding	2196	3.11305	1.45008	4.41971	8.85806	8.00409	8.14655	8.95743	8.2291	8.18027	8.34011	7.93509	9.13933	8.42411	4.93618	4.05e-19	0.115473	0.956333	0.141555	0.897957	0.0260828	0.990766
ENSMUSG00000037348	Paqr7	protein_coding	4259	2.60992	4.11894	3.81638	7.42715	6.90888	6.85165	6.64198	6.86642	6.50568	6.11689	5.59969	5.68962	5.40759	3.43922	4.62e-19	-0.407215	0.68299	-1.35977	0.00104311	-0.952558	0.211529
ENSMUSG00000026473	Glul	protein_coding	3323	8.49633	8.58493	8.64797	11.6762	11.3035	11.3291	11.4907	10.7755	11.1467	10.8346	11.7493	11.0914	10.7944	2.86874	5.06e-19	-0.279459	0.771162	-0.274875	0.598806	0.00458427	0.997244
ENSMUSG00000057286	St6galnac2	protein_coding	5790	2.63636	3.61618	3.59572	6.87795	6.74801	6.76469	7.66796	7.50096	7.44658	7.68066	6.84441	7.9492	8.24867	3.4488	5.18e-19	0.743784	0.283205	0.969523	0.0332863	0.225738	0.839722
ENSMUSG00000055745	Rtl6	protein_coding	4426	8.04382	7.74426	7.83556	5.31343	4.85546	5.02357	5.3652	5.43003	4.97294	4.53012	4.10713	4.8339	5.15709	-2.80596	5.5e-19	0.193936	0.855606	-0.362638	0.464512	-0.556574	0.503455
ENSMUSG00000036940	Kdm1a	protein_coding	5179	9.66247	9.72503	9.75371	7.63855	7.34625	7.42054	7.33647	6.59617	7.09697	6.52302	6.51273	6.84991	6.69372	-2.24087	5.77e-19	-0.429933	0.418937	-0.821216	0.00536942	-0.391283	0.550126
ENSMUSG00000020826	Nos2	protein_coding	4412	-2.14143	-2.14143	-2.14143	7.13003	5.8559	5.97761	5.44493	5.12301	5.08739	4.09976	4.13373	4.65291	3.9361	8.58199	5.81e-19	-1.21225	0.0569632	-2.20783	6.49e-07	-0.99558	0.297013
ENSMUSG00000026697	Myoc	protein_coding	2074	-1.05242	-0.0524159	-1.05242	8.36333	8.70241	8.77101	9.09056	6.94383	7.59864	7.87268	4.17835	7.99432	6.84824	9.26042	5.87e-19	-0.45575	0.846202	-1.341	0.16441	-0.885246	0.654388
ENSMUSG00000035778	Ggta1	protein_coding	4709	2.9345	3.4925	2.9345	6.88352	6.38897	6.42925	5.96251	6.11649	5.74186	5.85821	5.02877	6.38635	5.98967	3.43884	6.64e-19	-0.636669	0.400115	-0.689622	0.159153	-0.052953	0.969035
ENSMUSG00000037010	Apln	protein_coding	3149	1.51503	2.04555	1.93007	9.34158	7.93015	7.98641	4.26361	4.66018	4.07303	1.63876	5.44624	3.42122	2.30716	6.72986	7.02e-19	-4.22597	1.74e-07	-4.61334	1.69e-10	-0.38737	0.864061
ENSMUSG00000027947	Il6ra	protein_coding	8642	1.84283	3.19242	1.88863	6.00498	5.8312	6.03183	6.09135	6.18493	6.73412	5.90241	5.42318	6.19295	5.83254	3.50531	7.69e-19	0.407255	0.689141	-0.0952684	0.90547	-0.502524	0.614396
ENSMUSG00000041773	Enc1	protein_coding	4737	10.814	10.805	10.7155	8.52669	7.64724	7.78069	7.66724	7.58162	7.45125	7.08468	7.30872	7.86947	7.65039	-2.74049	8.56e-19	-0.468947	0.503163	-0.527879	0.215279	-0.0589315	0.95755
ENSMUSG00000017009	Sdc4	protein_coding	2547	4.35164	4.48409	4.97313	8.57155	8.23212	8.39085	8.33832	7.04493	7.76755	7.19279	6.26567	7.65882	7.38936	3.77619	8.73e-19	-0.592661	0.53668	-1.1924	0.016409	-0.599742	0.579195
ENSMUSG00000020315	Sptbn1	protein_coding	17492	8.92632	8.94886	8.68255	11.4012	10.8201	10.905	11.7945	11.2973	11.5884	11.3691	11.5863	11.5954	11.5323	2.2081	8.8e-19	0.508714	0.268372	0.457974	0.170643	-0.0507397	0.954438
ENSMUSG00000021614	Vcan	protein_coding	14462	8.06243	8.07986	7.97473	4.72323	5.42398	5.51177	3.85158	4.08671	3.33563	3.17127	2.52632	3.0879	3.20097	-2.77794	9.11e-19	-1.47379	0.000113839	-2.24094	2.6e-12	-0.767151	0.285868
ENSMUSG00000047181	Samd14	protein_coding	3379	9.73826	9.64375	10.0861	5.88726	6.8435	6.85712	5.95591	5.41474	6.46741	6.04259	6.05914	5.40972	5.79841	-3.23841	9.47e-19	-0.585048	0.473917	-0.748071	0.124767	-0.163023	0.890674
ENSMUSG00000037679	Inf2	protein_coding	4871	5.57997	6.31941	6.06451	8.46481	8.81196	8.81335	8.96838	8.8284	8.442	8.20349	8.83301	8.87113	8.82555	2.68643	9.68e-19	0.0569032	0.962096	0.00227867	0.997787	-0.0546245	0.95849
ENSMUSG00000030786	Itgam	protein_coding	5024	3.84109	4.28587	4.1306	7.69353	7.7979	7.87878	6.3079	7.16717	8.08267	7.0941	6.69635	6.521	6.31878	3.69475	1.04e-18	-0.428443	0.703089	-1.1064	0.0265684	-0.677955	0.516129
ENSMUSG00000038007	Acer2	protein_coding	7159	2.6521	3.09098	3.13752	6.5547	6.64123	6.61361	7.64517	7.32986	7.31632	6.74983	6.67178	8.10712	7.82735	3.62754	1.09e-18	0.835054	0.243124	0.873391	0.0844607	0.0383374	0.983303
ENSMUSG00000022112	Gpc5	protein_coding	4453	-2.15478	1.84522	-0.154778	6.25885	6.60493	6.82811	5.20185	6.6377	5.78186	3.68908	5.15281	4.70861	3.60083	5.93052	1.18e-18	-0.589237	0.722349	-2.14348	0.00126063	-1.55424	0.19918
ENSMUSG00000025494	Sigirr	protein_coding	3043	-1.60549	-1.60549	0.394506	6.28932	5.70631	5.99471	7.15972	6.45151	6.70739	5.98933	6.10909	7.00427	7.30142	6.62071	1.34e-18	0.788836	0.366155	0.696057	0.250442	-0.0927792	0.9528
ENSMUSG00000052135	Foxo6	protein_coding	2615	8.95859	8.8384	9.097	2.19815	4.62287	5.09209	3.5775	3.31821	2.61319	4.30894	3.59885	3.94456	3.87781	-4.55273	1.4e-18	-1.19341	0.221404	-0.463917	0.593358	0.729495	0.627927
ENSMUSG00000044471	Lncpint	lincRNA	7378	-0.298267	-0.561302	-0.0758749	3.42055	5.21777	5.15796	7.01772	5.86848	6.35994	6.49182	6.60728	6.26383	6.67178	5.10284	1.45e-18	1.68877	0.00492669	1.7123	0.00082215	0.0235227	0.990766
ENSMUSG00000038543	BC028528	protein_coding	1402	2.83444	1.51251	3.51251	7.88755	7.15552	7.24599	7.35334	7.55457	7.38903	7.63544	5.99121	6.99199	7.28192	4.6319	1.5e-18	-0.0318167	0.988294	-0.376496	0.612249	-0.34468	0.796916
ENSMUSG00000026029	Casp8	protein_coding	2893	4.53352	4.95929	4.16787	7.672	7.26324	7.34546	7.0756	6.71894	7.3378	7.42541	6.82232	6.9945	6.96968	2.8472	1.53e-18	-0.369413	0.642574	-0.366887	0.430218	0.0025265	0.998759
ENSMUSG00000089922	Gm43517	protein_coding	3904	9.32679	9.29655	9.46288	3.32045	5.26478	5.261	4.08682	4.24703	3.58964	0.106312	2.58774	2.85741	2.09021	-4.50373	1.64e-18	-0.862335	0.442609	-2.62655	5.6e-06	-1.76422	0.0670309
ENSMUSG00000043079	Synpo	protein_coding	9533	2.30166	3.55442	3.27063	7.05427	7.45719	7.51763	7.47956	6.40138	6.7143	6.26404	7.00298	7.97228	7.75861	4.2237	1.72e-18	-0.418377	0.766708	0.0369993	0.973585	0.455376	0.739248
ENSMUSG00000044080	S100a1	protein_coding	694	3.11195	4.11195	3.69692	8.34717	7.52845	7.77786	9.16019	8.32393	8.32789	8.45624	7.83458	7.98876	7.78183	4.22622	1.96e-18	0.738829	0.328821	0.116005	0.885722	-0.622824	0.527905
ENSMUSG00000027955	Fam198b	protein_coding	9598	0.644157	0.437706	0.824729	4.56381	4.84976	4.85901	5.50248	4.39403	4.59525	4.26796	4.45989	5.26858	5.42543	4.12051	2.22e-18	0.152472	0.921213	0.177134	0.823115	0.0246624	0.990766
ENSMUSG00000054509	Parp4	protein_coding	6534	1.877	3.3144	2.96446	6.85809	6.44034	6.60456	7.31027	6.47364	7.26214	6.81999	6.17744	7.15542	7.46484	3.80798	2.63e-18	0.419088	0.721724	0.334941	0.62685	-0.0841469	0.955268
ENSMUSG00000017707	Serinc3	protein_coding	3840	7.49144	7.95825	7.95825	10.8269	10.516	10.5914	10.4703	10.3786	10.2391	10.0097	9.20554	10.4674	10.0834	2.83209	2.72e-18	-0.285091	0.768273	-0.641668	0.131736	-0.356577	0.692351
ENSMUSG00000043969	Emx2	protein_coding	3002	8.22304	8.21336	8.74499	5.49089	5.10388	5.14046	4.7707	5.66558	5.02879	3.94477	2.73231	3.536	3.86156	-3.16301	2.77e-18	-0.0541624	0.969561	-1.66557	7.08e-05	-1.61141	0.00593296
ENSMUSG00000047361	Gm973	protein_coding	5484	2.58917	2.35213	2.06833	7.0781	5.70973	5.76821	6.96029	6.58683	6.82786	6.10789	5.21848	6.10548	6.35816	3.97927	2.91e-18	0.468785	0.683253	-0.325037	0.648063	-0.793822	0.461126
ENSMUSG00000026062	Slc9a2	protein_coding	6984	-0.219091	-0.219091	-1.21909	4.8398	5.83895	5.99509	7.65411	5.03674	7.26338	5.22914	4.51418	5.74832	5.95155	6.12374	2.93e-18	1.3736	0.165305	-0.181639	0.879079	-1.55524	0.185691
ENSMUSG00000021756	Il6st	protein_coding	11099	5.65693	6.04924	5.69506	8.6894	8.63512	8.69492	9.11103	8.06755	8.73831	8.40948	7.95501	8.81416	8.63911	2.8619	2.99e-18	0.0275876	0.985068	-0.184531	0.751111	-0.212118	0.828365
ENSMUSG00000058672	Tubb2a	protein_coding	1610	12.1237	12.2477	12.81	9.19405	8.93867	9.00607	8.20206	8.77003	7.71808	6.83266	7.63647	8.13183	7.18828	-3.3757	3.51e-18	-0.757534	0.310349	-1.51895	0.000416665	-0.761416	0.423724
ENSMUSG00000022658	Tagln3	protein_coding	1240	10.501	10.7598	11.4978	6.02951	7.18828	6.99863	7.02029	6.25528	7.38315	6.47974	7.70179	6.38144	6.40304	-4.16022	3.63e-18	0.137995	0.939222	0.0388212	0.972964	-0.0991735	0.954352
ENSMUSG00000108596	Itgam	protein_coding	4803	3.46398	3.32103	3.6668	7.16023	7.24196	7.42008	5.9483	6.78561	7.74589	6.7998	6.27972	6.15719	5.92565	3.78749	3.9e-18	-0.267958	0.845517	-0.951869	0.0767068	-0.683911	0.523048
ENSMUSG00000007655	Cav1	protein_coding	3444	3.3452	5.09856	4.26031	8.71077	8.52605	8.5455	8.71453	7.99944	7.76666	7.76291	7.44668	8.92936	8.34388	4.19071	3.93e-18	-0.37748	0.79655	-0.362413	0.643638	0.0150671	0.994128
ENSMUSG00000003420	Fcgrt	protein_coding	2102	6.25017	6.18563	6.22286	9.80168	9.14116	9.10107	9.56232	9.09269	9.22171	8.79392	7.81364	9.04026	9.0441	3.16503	4.25e-18	-0.078475	0.956992	-0.633746	0.192935	-0.555271	0.54382
ENSMUSG00000026918	Brd3	protein_coding	7336	9.36431	9.38357	9.3821	7.72863	7.5731	7.60391	7.22887	7.32356	7.30616	7.04176	6.63423	6.67529	6.95331	-1.74017	4.49e-18	-0.349902	0.40067	-0.800274	0.000310517	-0.450372	0.321921
ENSMUSG00000017760	Ctsa	protein_coding	4715	6.57652	6.79065	7.13125	10.4301	9.61392	9.76043	10.5786	10.0669	10.3894	10.512	9.52489	10.6846	10.3	3.12915	4.53e-18	0.379975	0.699981	0.336989	0.554016	-0.0429858	0.976956
ENSMUSG00000031239	Itm2a	protein_coding	1744	5.28506	6.00495	7.04309	11.5139	10.1369	10.1633	11.2477	10.6277	10.6611	10.405	9.44657	10.7728	10.1146	4.46614	4.53e-18	0.116537	0.954475	-0.496201	0.536481	-0.612738	0.662779
ENSMUSG00000055737	Ghr	protein_coding	9053	2.37619	2.57649	2.40657	5.74642	5.19203	5.43147	5.40797	4.67101	5.06478	4.41643	4.49532	5.01499	5.17139	3.01776	5.04e-18	-0.392479	0.64289	-0.660609	0.128266	-0.26813	0.783865
ENSMUSG00000018589	Glra2	protein_coding	3150	5.90689	5.46359	6.21501	-1.65535	-1.1051	0.727623	-1.69104	-1.19826	0.344648	-1.16905	-1.42458	-1.53343	-1.60019	-6.05198	5.09e-18	-0.383693	0.907234	-1.28022	0.427868	-0.896523	0.793952
ENSMUSG00000002985	Apoe	protein_coding	2138	9.96578	10.4849	10.9261	13.7029	13.3046	13.3946	12.9362	12.8889	13.2008	13.1135	12.4196	12.3481	12.0885	2.96624	5.09e-18	-0.462306	0.57154	-0.932338	0.0250868	-0.470033	0.600003
ENSMUSG00000023959	Clic5	protein_coding	5870	2.73204	0.768568	-0.231432	7.16774	6.19901	6.18541	7.84349	7.54217	7.99739	7.62817	6.50078	7.74473	7.71855	4.9777	5.37e-18	1.21237	0.194464	0.884553	0.233303	-0.327814	0.839722
ENSMUSG00000025927	Tfap2b	protein_coding	6338	7.96168	7.13039	7.86833	2.46526	3.03597	2.99693	2.50974	2.18538	2.72829	3.46613	0.736667	1.26525	3.22403	-4.83904	5.47e-18	-0.363667	0.847693	-0.253107	0.816705	0.11056	0.95756
ENSMUSG00000025789	St8sia2	protein_coding	5384	9.2817	9.0506	9.09684	5.35922	4.70653	4.65474	4.82103	2.61338	3.5486	3.18691	2.19441	3.11951	3.67088	-4.20485	5.66e-18	-0.991977	0.284929	-1.80561	0.00134731	-0.813632	0.527905
ENSMUSG00000057123	Gja5	protein_coding	5746	3.33542	2.64737	3.2588	8.04919	8.14793	8.28836	6.98865	5.37748	5.85248	4.65024	5.39471	7.24141	6.15466	5.05358	5.79e-18	-1.92687	0.0135978	-1.98568	0.00220459	-0.0588059	0.981988
ENSMUSG00000018750	Zbtb4	protein_coding	8117	5.1186	5.1186	4.71376	7.43026	7.39426	7.41568	8.14119	7.88012	8.11604	7.46254	7.38849	8.08966	8.04335	2.4176	6.44e-18	0.63722	0.174515	0.368526	0.359333	-0.268694	0.735548
ENSMUSG00000026259	Ngef	protein_coding	3905	2.03468	2.89266	2.78956	6.54643	7.55215	7.54487	6.8755	6.57923	6.30146	6.5544	7.3153	5.91149	5.04404	4.6661	6.87e-18	-0.681242	0.581106	-0.850078	0.228849	-0.168836	0.920189
ENSMUSG00000029168	Dpysl5	protein_coding	7376	10.1126	9.97922	9.93614	4.19398	5.20657	5.05779	2.80939	2.66172	2.16156	-2.39654	2.90252	2.59663	1.25979	-5.12683	6.88e-18	-2.3155	0.0032266	-2.86569	9.5e-06	-0.550195	0.761657
ENSMUSG00000038387	Rras	protein_coding	1121	4.29465	4.00514	5.22753	9.0471	8.54785	8.42569	9.29937	8.44205	8.61985	8.12242	8.61673	9.62779	8.78216	4.09074	7.21e-18	0.138473	0.933339	0.195937	0.816419	0.0574633	0.973685
ENSMUSG00000008489	Elavl2	protein_coding	8313	7.55289	7.53241	7.63637	1.85152	2.49488	2.77386	-0.506096	1.40172	-3.05537	-0.569067	1.76036	0.525983	-0.19285	-5.14553	7.81e-18	-2.29307	0.0113096	-1.75167	0.0253751	0.541395	0.794758
ENSMUSG00000001943	Vsig2	protein_coding	1979	2.01523	2.60019	2.01523	6.58508	7.38246	7.29786	7.5031	8.01921	8.28669	7.25642	6.73785	7.41327	8.72324	4.89359	7.82e-18	0.840445	0.41399	0.605655	0.40987	-0.23479	0.880718
ENSMUSG00000001435	Col18a1	protein_coding	7021	6.74674	7.0021	6.43388	9.6323	9.69586	9.7994	8.15193	7.3852	7.5924	7.56337	7.88466	8.66504	8.36308	2.96476	7.89e-18	-1.96321	3.73e-07	-1.52984	2.81e-05	0.433364	0.641133
ENSMUSG00000021583	Erap1	protein_coding	7280	2.77992	3.28581	1.99404	6.43068	6.28994	6.35319	6.74062	6.50305	6.03693	5.70983	5.00346	6.3348	6.07692	3.57906	8.47e-18	0.0965595	0.950423	-0.496414	0.402929	-0.592973	0.567996
ENSMUSG00000027611	Procr	protein_coding	2031	1.29974	2.29974	-1.02219	6.71928	6.42288	6.45248	5.9194	5.50099	4.8847	5.13654	5.16278	6.14412	6.15192	5.14414	9.45e-18	-1.04115	0.214664	-0.800152	0.21762	0.240995	0.870727
ENSMUSG00000053747	Sox14	protein_coding	2065	6.53882	5.61207	6.8426	-1.04614	0.0890705	-0.400132	-1.08183	-0.589051	-1.04614	-0.55984	-0.815373	-0.924222	-0.990978	-6.76461	9.73e-18	-0.571603	0.885711	-0.483066	0.82405	0.0885365	0.990766
ENSMUSG00000042207	Kdm5b	protein_coding	16555	8.2246	8.1072	8.13351	6.30726	6.34811	6.40792	5.7653	5.43856	5.6338	5.43992	4.99215	5.10615	5.13525	-1.80076	1.02e-17	-0.73557	0.00987079	-1.17811	5.49e-08	-0.442541	0.372344
ENSMUSG00000044317	Gpr4	protein_coding	2882	2.86525	3.33091	3.72086	7.27706	6.88116	7.10952	7.73645	7.2429	7.48416	5.75365	6.22726	7.23871	7.09795	3.75052	1.07e-17	0.404515	0.725169	-0.39235	0.544576	-0.796865	0.422036
ENSMUSG00000107011	Gm42906	protein_coding	408	4.10071	3.29336	4.9938	9.10071	8.46566	8.33169	9.10942	8.36516	9.48812	9.07428	8.43102	8.68207	8.79973	4.37637	1.08e-17	0.392144	0.739276	0.094617	0.914279	-0.297527	0.807312
ENSMUSG00000050295	Foxc1	protein_coding	5844	5.06775	5.90425	5.31102	8.9094	8.59762	8.76291	9.04215	8.02778	8.82373	8.19201	7.67958	8.6776	8.76383	3.29048	1.12e-17	-0.0692496	0.964012	-0.372274	0.53459	-0.303024	0.785947
ENSMUSG00000042453	Reln	protein_coding	23738	8.39648	7.83255	7.94928	4.83175	5.18936	5.16523	3.98015	3.5533	4.06023	3.84791	4.08371	3.32758	2.79892	-3.00901	1.16e-17	-1.18912	0.0138761	-1.47765	0.000117982	-0.288525	0.783672
ENSMUSG00000002147	Stat6	protein_coding	4402	3.18377	4.07129	4.47655	7.47102	7.39366	7.47652	7.98602	7.39307	8.27969	7.43561	6.82732	7.9292	7.75936	3.44276	1.18e-17	0.484466	0.620474	0.097859	0.90627	-0.386607	0.730106
ENSMUSG00000039086	Ss18l1	protein_coding	4343	8.08466	8.05123	8.05374	4.23886	5.3682	5.01917	5.01554	4.14575	4.58175	5.29835	4.93226	5.11175	4.42833	-3.11061	1.23e-17	-0.323016	0.772871	0.0219293	0.979708	0.344946	0.749723
ENSMUSG00000026896	Ifih1	protein_coding	8165	-0.44449	1.87744	1.05801	5.34559	4.97201	4.73895	6.58232	5.74052	6.51164	6.21174	5.67705	6.33564	6.13685	3.9256	1.24e-17	1.28687	0.0264442	1.07158	0.0336241	-0.215291	0.864488
ENSMUSG00000042289	Hsd3b7	protein_coding	2769	3.0542	4.17449	4.1156	6.48483	6.75684	6.61959	6.80783	7.00453	6.71551	6.46815	6.41962	6.44046	6.74062	2.76088	1.25e-17	0.221184	0.811909	-0.101534	0.86315	-0.322719	0.699702
ENSMUSG00000030560	Ctsc	protein_coding	5808	3.67141	3.92139	4.04692	7.06187	6.60092	6.57285	6.55555	6.56651	6.83482	6.56665	5.58147	6.60902	6.14648	2.87402	1.29e-17	-0.103809	0.931358	-0.481337	0.297865	-0.377529	0.674979
ENSMUSG00000021662	Arhgef28	protein_coding	7328	2.17097	3.65014	2.90794	6.69644	6.53481	6.53525	7.2176	6.17613	6.72277	6.42345	7.40584	7.10181	7.07959	3.55721	1.33e-17	0.177244	0.898191	0.454105	0.455808	0.276861	0.817248
ENSMUSG00000090958	Lrrc32	protein_coding	4688	3.12858	2.94095	2.90031	6.49895	6.77866	6.92351	7.40953	6.47129	6.40402	6.69196	6.77987	7.53861	8.01602	3.75145	1.33e-17	0.0947719	0.954651	0.617918	0.295952	0.523146	0.643141
ENSMUSG00000025597	Klhl4	protein_coding	3584	0.743392	2.06532	1.32835	7.07132	6.18441	6.14725	6.36114	5.96425	5.3581	5.89266	7.63237	6.19921	6.00801	5.05273	1.37e-17	-0.58153	0.68246	0.0951371	0.933189	0.676668	0.634196
ENSMUSG00000026003	Acadl	protein_coding	2005	6.18622	6.57383	6.85438	9.57288	8.85499	8.95226	8.74043	8.36638	8.41003	8.34068	8.12803	8.58388	8.35534	2.59866	1.46e-17	-0.646421	0.22556	-0.801204	0.0283787	-0.154782	0.866697
ENSMUSG00000019866	Crybg1	protein_coding	7525	0.258233	1.73216	1.17577	5.70302	5.7523	5.70778	6.89968	4.92044	6.32671	5.9453	5.78668	6.70408	6.84391	4.54544	1.57e-17	0.540254	0.68299	0.671399	0.344898	0.131145	0.936599
ENSMUSG00000024500	Ppp2r2b	protein_coding	3985	9.18409	9.50576	9.83673	5.48115	6.01919	6.10539	5.20814	5.09187	4.69192	4.27308	5.15505	4.58677	3.10498	-3.63792	1.59e-17	-0.88225	0.270772	-1.44414	0.00398565	-0.561888	0.637519
ENSMUSG00000060519	Tor3a	protein_coding	3892	2.94638	3.92213	3.36142	6.72949	6.06547	6.21167	6.54683	6.74924	6.8339	5.90949	6.34707	6.34132	6.38927	2.8966	2.04e-17	0.352393	0.678709	-0.101805	0.87442	-0.454198	0.58351
ENSMUSG00000032548	Slco2a1	protein_coding	13545	2.71604	2.71604	0.825274	6.80446	6.47092	6.60571	4.87705	3.3839	4.64545	3.35597	3.43687	4.20144	4.32338	4.31993	2.14e-17	-2.19739	0.00028661	-2.73757	8.93e-08	-0.540177	0.702495
ENSMUSG00000050334	C130071C03Rik	lincRNA	5664	7.47116	7.90757	7.91075	4.58564	5.14646	4.95583	4.04745	3.78816	3.11289	4.23241	4.3583	3.55084	3.85712	-2.86087	2.3e-17	-1.21724	0.0104239	-0.886048	0.0398281	0.331191	0.749995
ENSMUSG00000036353	P2ry12	protein_coding	2546	3.69616	4.35221	4.60596	8.73525	8.71179	8.84788	6.655	8.10604	8.50819	7.71172	6.34197	7.35489	5.98306	4.49977	2.34e-17	-0.819302	0.468002	-1.75142	0.00299516	-0.932118	0.479823
ENSMUSG00000042228	Lyn	protein_coding	4073	3.97391	4.95119	4.51307	8.43026	7.51993	7.61898	7.04413	6.85306	6.87477	7.16757	5.95956	6.90318	6.72951	3.38266	2.39e-17	-0.989521	0.118058	-1.16258	0.011984	-0.173057	0.889028
ENSMUSG00000020092	Pald1	protein_coding	4535	5.03807	5.66439	5.57378	8.03443	7.71677	7.71442	7.41256	7.09936	7.61169	6.79705	6.68991	6.91523	7.15715	2.37867	2.63e-17	-0.438788	0.465307	-0.92831	0.00329738	-0.489521	0.486047
ENSMUSG00000095139	Pou3f2	protein_coding	5587	8.74975	8.83081	8.87713	5.33811	6.30419	6.13548	5.28959	5.0303	6.00577	4.7457	4.58159	4.52249	4.76291	-2.83483	2.75e-17	-0.479873	0.54322	-1.32884	0.000417182	-0.848969	0.243724
ENSMUSG00000020806	Rhbdf2	protein_coding	5293	3.26834	2.4539	2.95347	6.52665	5.81859	6.04282	6.81289	6.26246	6.63209	6.41313	6.16653	6.69511	7.16283	3.22907	2.75e-17	0.428894	0.640194	0.499936	0.332899	0.0710421	0.955942
ENSMUSG00000045515	Pou3f3	protein_coding	7409	9.6732	9.67749	9.64478	6.16871	6.93826	6.92498	5.85967	6.43509	6.37985	5.44877	6.33018	5.62925	5.23735	-2.94509	2.79e-17	-0.473619	0.569191	-0.996677	0.0178977	-0.523058	0.566216
ENSMUSG00000038884	A230050P20Rik	protein_coding	3417	3.18147	4.51267	3.61959	6.45609	7.99305	8.04737	7.84084	8.01079	7.90851	8.05565	8.37839	7.82897	8.04232	3.78137	3.25e-17	0.259545	0.855806	0.427782	0.528481	0.168237	0.903657
ENSMUSG00000066571	4931406P16Rik	protein_coding	8239	6.05819	6.00192	6.11992	9.09804	8.30828	8.40659	8.51663	8.31473	8.46681	7.78368	7.68115	8.29012	8.4034	2.58793	3.45e-17	-0.213405	0.826344	-0.575428	0.155704	-0.362023	0.667312
ENSMUSG00000029311	Hsd17b11	protein_coding	3265	4.10027	4.07428	4.70231	7.74619	7.34898	7.43345	7.75308	7.61419	7.11947	6.61842	6.21019	7.45101	6.83993	3.19668	3.62e-17	0.000659284	0.999136	-0.667322	0.174512	-0.667981	0.472333
ENSMUSG00000061665	Cd2ap	protein_coding	5399	5.80093	6.27467	6.32553	9.16769	8.77666	8.76246	9.37789	8.93953	9.11324	8.99098	8.4705	9.499	9.42781	2.76237	3.67e-17	0.24039	0.812695	0.237666	0.663818	-0.00272423	0.998711
ENSMUSG00000015085	Entpd2	protein_coding	2128	0.495464	1.71786	1.71786	5.92173	6.15424	6.4634	4.48952	5.06803	5.36993	4.09724	4.72623	4.45869	3.35798	4.7861	4.1e-17	-1.17979	0.0975303	-1.95614	6.33e-05	-0.776346	0.514029
ENSMUSG00000014158	Trpv4	protein_coding	4076	2.36516	1.7802	2.87974	6.84629	6.07384	6.176	7.30784	7.76309	8.41683	7.37503	6.8831	8.08487	8.0683	3.99621	4.11e-17	1.49537	0.0113096	1.28034	0.0138666	-0.215032	0.874754
ENSMUSG00000028073	Pear1	protein_coding	6781	3.46732	3.88236	2.2385	7.25392	7.03905	7.24426	7.33595	7.26165	7.31398	6.79627	6.03151	7.29264	7.71468	3.83538	4.23e-17	0.12183	0.942218	-0.0961429	0.919394	-0.217972	0.875313
ENSMUSG00000054690	Emcn	protein_coding	5409	1.6521	2.81257	2.20849	6.76185	5.97597	5.89948	7.1996	7.14326	6.90671	6.95181	5.36526	6.92257	6.73615	3.96476	4.41e-17	0.822238	0.342044	0.351624	0.628965	-0.470615	0.703755
ENSMUSG00000015133	Lrrk1	protein_coding	10307	3.07739	4.1263	3.02676	6.55777	6.44562	6.46202	7.14565	6.78677	6.97541	6.36392	6.51985	7.17948	6.90636	2.9844	4.48e-17	0.487712	0.545488	0.28938	0.608759	-0.198332	0.851393
ENSMUSG00000023913	Pla2g7	protein_coding	2905	4.41566	5.54892	5.21635	9.05951	8.35601	8.39672	7.46195	7.41041	7.46146	7.88145	6.92105	6.8734	6.52225	3.50739	4.48e-17	-1.19639	0.0482773	-1.49789	0.00105511	-0.301502	0.803514
ENSMUSG00000114456	Hist1h2bh	protein_coding	1679	9.06618	9.43106	9.20368	7.18314	6.51001	6.63086	5.48349	5.56747	5.62744	4.54605	5.18361	4.89788	4.79942	-2.4407	4.62e-17	-1.24046	0.00123953	-1.9224	1.2e-09	-0.681943	0.369103
ENSMUSG00000031207	Msn	protein_coding	6327	7.20576	7.3427	7.32432	10.3039	9.79693	9.89213	9.81157	9.08847	9.5406	9.21763	8.94211	9.9515	9.50217	2.72263	4.62e-17	-0.504395	0.478139	-0.562206	0.199412	-0.0578112	0.95888
ENSMUSG00000027377	Mall	protein_coding	2006	-1.00432	-1.00432	0.995678	6.19535	6.37248	6.37414	6.66735	6.72889	6.21485	5.38887	6.4359	7.10628	6.58222	6.32143	4.62e-17	0.236503	0.871577	0.185762	0.822179	-0.050741	0.977845
ENSMUSG00000000317	Bcl6b	protein_coding	3719	3.53135	3.83301	4.14948	8.08093	7.42352	7.50152	7.03518	7.23106	6.0476	6.35957	5.40194	6.55792	7.03983	3.83915	4.96e-17	-0.843966	0.326403	-1.24636	0.0198566	-0.402389	0.753302
ENSMUSG00000022594	Lynx1	protein_coding	4662	3.70979	3.17137	3.02698	6.40841	6.50173	6.49115	7.27279	6.06903	7.00546	6.95185	6.64644	7.29758	6.8	3.13426	5.3e-17	0.401219	0.667006	0.476834	0.352757	0.075615	0.952452
ENSMUSG00000019230	Lhx9	protein_coding	9494	6.59219	6.11054	6.87581	-1.66205	1.3907	1.90149	0.965222	1.73364	0.752984	1.23929	1.44318	0.962367	-1.19185	-5.37775	5.31e-17	0.020985	0.994155	-0.291926	0.819561	-0.312911	0.885845
ENSMUSG00000019872	Smpdl3a	protein_coding	2065	4.44571	4.6543	4.93114	8.72535	8.15874	8.07019	8.52365	7.32384	7.88164	7.27305	7.16762	8.41117	7.80019	3.65687	5.37e-17	-0.353936	0.782153	-0.595756	0.325204	-0.24182	0.851303
ENSMUSG00000026478	Lamc1	protein_coding	8272	7.28604	7.61176	7.19017	10.2558	10.0189	10.1261	8.60651	7.81931	8.50491	8.3427	7.27925	8.10917	8.04035	2.7627	5.53e-17	-1.78651	1.65e-06	-2.14355	5.41e-11	-0.357045	0.699518
ENSMUSG00000035805	Mlc1	protein_coding	2801	5.3967	5.89776	5.71373	9.02779	8.40081	8.44778	7.62557	7.69225	7.56663	7.18027	6.19604	6.40416	6.02865	2.97021	5.92e-17	-1.02531	0.0457767	-2.1323	1.46e-09	-1.10699	0.0670309
ENSMUSG00000003746	Man1a	protein_coding	9647	1.8592	3.23771	2.83844	6.77431	6.18405	6.28582	6.54285	5.35192	6.5501	5.31425	5.28262	6.06859	5.79071	3.68576	6.02e-17	-0.190513	0.897026	-0.78512	0.17117	-0.594606	0.596117
ENSMUSG00000032667	Pon2	protein_coding	7339	2.9824	4.13564	3.27416	7.36282	6.59502	6.61592	6.29818	5.84829	6.74097	6.17296	5.61257	6.27424	5.9075	3.35286	6.17e-17	-0.561247	0.534162	-0.889645	0.0738088	-0.328398	0.772571
ENSMUSG00000041329	Atp1b2	protein_coding	4085	7.25043	7.3447	7.0886	9.97914	9.93195	10.0482	8.83861	9.27146	9.35553	9.00767	7.98343	8.11949	7.90747	2.75549	7.81e-17	-0.815001	0.129583	-1.65926	1.12e-06	-0.844256	0.211529
ENSMUSG00000038260	Trpm4	protein_coding	10826	1.8115	2.39646	2.29149	4.52357	5.0177	5.156	5.00362	5.12395	5.48541	5.20469	4.73686	5.0029	5.32609	2.73794	7.95e-17	0.293558	0.737655	0.15852	0.776384	-0.135038	0.889857
ENSMUSG00000032766	Gng11	protein_coding	919	3.44379	3.58129	4.8223	8.99223	7.6379	7.85887	8.1947	8.35374	8.48819	7.93009	6.93759	7.50117	7.85651	4.19822	8.4e-17	0.0607614	0.971116	-0.684019	0.290667	-0.74478	0.523048
ENSMUSG00000046618	Olfml2a	protein_coding	5579	5.26146	5.61803	4.74881	8.83061	9.24142	9.36465	8.50528	7.75844	8.06012	6.89504	7.8182	8.99119	8.42534	3.91069	8.53e-17	-1.02203	0.212214	-0.937152	0.124197	0.0848791	0.95849
ENSMUSG00000074766	Ism1	protein_coding	2965	-0.568032	-0.568032	1.7539	6.79391	5.25834	5.57516	6.58115	6.52568	6.23287	5.12772	6.37698	5.85767	5.78175	5.37853	8.78e-17	0.421387	0.785344	-0.179659	0.857377	-0.601046	0.668702
ENSMUSG00000106247	Gm43720	protein_coding	6411	8.11873	8.41485	8.83663	4.27365	4.90312	5.03155	3.64131	4.96637	5.459	4.73649	3.74004	4.41865	4.1428	-3.71253	8.81e-17	0.0946915	0.959258	-0.471236	0.501745	-0.565927	0.645123
ENSMUSG00000073678	Pgap1	protein_coding	16611	6.78435	6.79612	6.6507	4.08036	3.03534	3.19186	1.97633	1.76058	1.85282	0.891667	2.1767	2.35326	2.35865	-3.2363	9.65e-17	-1.64105	0.00123284	-1.44657	0.00131934	0.194475	0.883735
ENSMUSG00000044667	Plppr4	protein_coding	7144	3.43005	3.98345	2.94463	6.36784	6.30036	6.26323	5.81057	6.24972	6.35309	6.48246	6.20139	5.71564	6.03861	2.79597	1.02e-16	-0.155042	0.888586	-0.175938	0.762603	-0.0208957	0.990766
ENSMUSG00000028128	F3	protein_coding	2527	2.66257	3.66257	3.66257	7.01572	7.98596	8.05566	8.9238	7.33883	8.92349	7.05577	6.25967	7.15518	7.67193	4.3584	1.03e-16	0.803841	0.452853	-0.638188	0.384471	-1.44203	0.119038
ENSMUSG00000006522	Itih3	protein_coding	3638	-1.86315	-1.86315	-1.86315	5.66824	5.99544	6.18374	6.96225	6.76387	5.9886	5.84233	5.32182	5.94528	5.62665	7.82976	1.07e-16	0.661598	0.357045	-0.263755	0.668115	-0.925353	0.213438
ENSMUSG00000064215	Ifi27	protein_coding	1467	1.03209	2.03209	3.61706	6.51322	6.08484	6.16639	8.26631	8.21711	8.24155	7.79141	7.62041	7.9995	7.92015	3.64639	1.11e-16	1.97845	8.5e-08	1.57683	6.43e-06	-0.401618	0.654388
ENSMUSG00000032434	Cmtm6	protein_coding	3440	5.98578	5.64386	6.11241	9.0895	8.4162	8.51645	7.89443	7.44287	8.01038	7.13435	7.20325	7.97614	7.46011	2.77796	1.19e-16	-0.901913	0.0776236	-1.22126	0.000910263	-0.31935	0.739693
ENSMUSG00000030717	Nupr1	protein_coding	2514	3.25498	3.12945	3.71441	6.5829	6.36492	6.49261	7.18122	6.06962	6.50922	6.9245	6.53741	6.7403	6.80733	3.09357	1.28e-16	0.181021	0.872583	0.276311	0.615877	0.0952898	0.932357
ENSMUSG00000021745	Ptprg	protein_coding	11009	6.85227	6.90352	6.77899	9.89529	9.24081	9.36261	9.68733	9.41486	9.25771	9.14398	8.74026	9.73695	9.66986	2.68262	1.32e-16	-0.0640963	0.961291	-0.150493	0.802629	-0.0863966	0.936599
ENSMUSG00000043230	Fam124b	protein_coding	3357	-1.74717	-1.74717	-0.747173	6.98075	5.76886	6.02468	2.3046	3.10224	3.77639	3.86841	2.4836	4.28164	3.83155	7.68758	1.33e-16	-3.17271	6.15e-07	-2.60267	7.97e-06	0.570035	0.733301
ENSMUSG00000056612	Ppp1r14b	protein_coding	919	11.3968	11.6027	12.3895	8.58539	8.81166	8.89372	8.23083	6.95399	8.04073	7.65256	7.5718	7.88764	7.48081	-3.09258	1.34e-16	-0.9251	0.136947	-1.11378	0.0132317	-0.188678	0.874268
ENSMUSG00000015222	Map2	protein_coding	16449	9.96526	10.057	10.0148	6.21628	6.7301	6.77434	6.3124	5.75924	5.60032	6.21786	6.31108	5.47645	4.60769	-3.41779	1.37e-16	-0.670847	0.45056	-0.796466	0.145474	-0.125618	0.926877
ENSMUSG00000029328	Hnrnpdl	protein_coding	4818	10.2964	10.3716	10.9144	8.2919	8.03754	8.06174	8.46819	7.91828	8.3071	7.88143	7.92668	8.02341	8.51465	-2.41997	1.47e-16	0.11485	0.91385	-0.0245448	0.97209	-0.139395	0.881043
ENSMUSG00000051504	Siglech	protein_coding	3383	3.14859	4.17243	3.76526	7.52015	7.76636	7.78353	6.34043	7.59965	8.10898	7.94232	7.42083	6.92586	6.78871	3.94038	1.82e-16	-0.174168	0.917826	-0.35287	0.644573	-0.178702	0.903689
ENSMUSG00000024713	Pcsk5	protein_coding	9346	4.06105	4.1332	4.18504	6.38113	7.05212	7.11863	6.18704	5.67983	6.13979	5.84692	5.39012	6.02685	6.39115	2.76022	1.85e-16	-0.867001	0.0974282	-0.929115	0.0191438	-0.0621142	0.95756
ENSMUSG00000074207	Adh1	protein_coding	2233	-0.158983	-1.15898	-0.158983	7.07464	6.65336	6.85043	6.37518	4.2523	4.5959	6.2931	4.65675	5.56285	5.23603	7.29139	2.15e-16	-1.46914	0.118468	-1.31288	0.0750643	0.156264	0.936997
ENSMUSG00000000555	Itga5	protein_coding	4933	4.58018	4.785	4.94546	8.4474	8.31455	8.40514	7.67865	6.9748	7.58476	5.99119	5.93953	7.53198	7.3092	3.61216	2.18e-16	-0.944875	0.217547	-1.51668	0.00194323	-0.571808	0.620838
ENSMUSG00000045319	Proser2	protein_coding	9563	1.44298	0.0644648	0.649427	5.27781	4.50711	4.44744	4.94525	4.60051	4.83529	4.0992	3.3827	4.71621	4.69252	3.964	2.24e-16	0.00747093	0.996623	-0.475803	0.479017	-0.483274	0.692373
ENSMUSG00000027875	Hmgcs2	protein_coding	3290	4.56731	5.20078	3.32631	9.52865	9.12448	9.22484	8.11659	8.11187	8.17066	7.29569	5.18511	7.74145	8.0667	4.74809	2.31e-16	-1.16973	0.261379	-1.90263	0.00352845	-0.732898	0.634164
ENSMUSG00000023046	Igfbp6	protein_coding	1112	4.30627	4.30627	4.43181	9.31852	9.47391	9.47775	11.0774	7.57072	9.92766	8.33315	8.49546	8.78894	9.30075	5.076	2.34e-16	0.689324	0.651079	-0.646565	0.47449	-1.33589	0.304307
ENSMUSG00000008398	Elk3	protein_coding	4550	5.38399	5.32983	5.38399	8.72027	8.14574	8.11538	7.9732	7.7429	8.03814	6.69704	7.40904	8.04065	7.95941	2.98846	2.5e-16	-0.430849	0.639122	-0.735556	0.116456	-0.304707	0.769747
ENSMUSG00000034353	Ramp1	protein_coding	3022	1.57442	0.726424	2.79681	7.30838	6.25853	6.49068	7.41866	5.35344	6.59432	5.28312	5.36319	5.6557	5.45966	4.8092	2.51e-16	-0.0713734	0.970546	-1.31024	0.0482236	-1.23886	0.286475
ENSMUSG00000027950	Chrnb2	protein_coding	8380	7.06619	6.98017	7.1142	4.23683	4.96712	4.90099	4.85736	5.11124	5.12781	5.16082	4.70298	4.96786	4.60292	-2.31331	2.58e-16	0.295338	0.707897	0.132413	0.804291	-0.162924	0.853768
ENSMUSG00000026933	Camsap1	protein_coding	8368	8.94599	8.68247	8.77038	6.65279	6.45547	6.59701	6.44439	6.29308	6.00658	5.12186	5.9006	5.8384	5.90914	-2.23316	2.58e-16	-0.311483	0.666219	-0.84197	0.00909204	-0.530487	0.432551
ENSMUSG00000034593	Myo5a	protein_coding	14803	7.89067	7.94032	7.85533	5.08085	5.64257	5.58368	5.4602	4.85468	5.18364	5.67263	5.67611	5.14099	5.0034	-2.43807	2.63e-16	-0.269373	0.758958	-0.0535736	0.934056	0.215799	0.807154
ENSMUSG00000029710	Ephb4	protein_coding	4640	5.65006	6.2205	5.71069	9.13957	8.74817	8.89268	8.86393	7.97768	8.44587	7.8832	7.67664	8.84222	8.31981	3.05193	2.63e-16	-0.461493	0.616177	-0.683857	0.165105	-0.222364	0.840924
ENSMUSG00000017765	Slc12a4	protein_coding	4279	4.58923	3.90273	4.39458	7.56628	7.24902	7.14493	7.35889	7.24856	7.44769	7.18019	6.32825	7.54428	7.61789	3.00743	2.81e-16	0.0234045	0.988771	-0.0813101	0.914426	-0.104715	0.92934
ENSMUSG00000051251	Nhlh1	protein_coding	2464	7.10414	6.97977	7.4098	1.28396	3.4587	3.04545	-1.33669	-0.843911	-1.301	-0.8147	-0.070233	-1.17908	-1.24584	-4.29633	2.85e-16	-4.05273	0.0015289	-3.64102	0.000169485	0.411705	0.921831
ENSMUSG00000015467	Egfl8	protein_coding	1761	3.35353	4.27107	5.54116	8.58875	8.87213	8.86212	8.31533	7.97609	7.88404	7.69781	7.26612	8.74847	8.23595	4.11562	2.85e-16	-0.709493	0.524192	-0.685557	0.326866	0.0239353	0.990766
ENSMUSG00000000594	Gm2a	protein_coding	4127	4.83755	5.16436	4.92069	7.49212	7.13633	7.14137	6.47764	6.80002	6.38536	6.11363	6.18568	6.61599	6.05446	2.28451	2.92e-16	-0.701614	0.107766	-1.00471	0.000920095	-0.303099	0.692112
ENSMUSG00000059456	Ptk2b	protein_coding	7398	-0.0797804	1.63643	1.86775	5.01373	5.84053	5.85163	6.63368	5.19201	6.29277	5.87063	6.6151	5.87864	5.62336	4.2585	3.04e-16	0.540048	0.673475	0.428663	0.579307	-0.111385	0.947363
ENSMUSG00000071604	Fam189a2	protein_coding	2547	2.35164	2.82113	3.78048	7.83608	6.93277	7.00916	6.40341	5.64745	7.28783	6.05637	6.06188	6.18251	6.77783	4.20856	3.09e-16	-0.716887	0.512607	-1.01577	0.104221	-0.298882	0.838786
ENSMUSG00000024186	Rgs11	protein_coding	4206	0.927551	0.512514	1.09748	4.87007	5.77701	5.80558	6.01598	4.05707	5.70234	5.60368	5.35799	5.61933	6.04341	4.68054	3.09e-16	-0.0677037	0.97	0.131546	0.896022	0.19925	0.897135
ENSMUSG00000087141	Plcxd2	protein_coding	7140	6.92729	6.81871	6.88175	2.25154	1.66852	2.41495	2.48594	3.86909	2.8365	2.8203	4.45013	2.80956	1.7428	-4.72941	3.24e-16	1.03401	0.387803	1.14734	0.139796	0.113333	0.956866
ENSMUSG00000010122	Slc47a1	protein_coding	3383	-1.7583	-1.7583	-1.7583	6.72148	7.37315	7.32927	8.93987	6.30612	8.98063	6.31296	5.01162	7.21849	7.42614	8.92896	3.26e-16	1.31543	0.282673	-0.412937	0.717904	-1.72837	0.19176
ENSMUSG00000043909	Trp53bp1	protein_coding	14164	8.47905	8.52651	8.42555	6.0229	6.59646	6.65263	6.5453	6.0592	6.36072	6.14394	6.21397	6.16659	6.02542	-2.02599	3.39e-16	-0.115492	0.892133	-0.312578	0.39618	-0.197086	0.787494
ENSMUSG00000074912	Gm14207	processed_transcript	1054	-0.0758749	1.50909	3.50909	8.37945	7.41101	7.61817	7.99172	6.59067	6.88991	7.35294	6.90978	8.04605	8.26006	5.52503	3.39e-16	-0.571976	0.716312	-0.124112	0.917601	0.447864	0.787482
ENSMUSG00000022912	Pros1	protein_coding	4088	4.21653	4.34364	4.13853	7.65686	7.23482	7.3448	7.65059	6.78764	7.26093	6.82123	6.24377	7.64127	7.25739	3.18763	3.45e-16	-0.146631	0.91552	-0.341535	0.573144	-0.194904	0.866697
ENSMUSG00000024986	Hhex	protein_coding	1918	2.76084	2.86775	3.86775	8.55625	7.27598	7.68559	7.83849	6.36298	7.63783	6.69645	6.13666	7.64175	7.70802	4.68338	3.62e-16	-0.528225	0.727369	-0.752092	0.332111	-0.223867	0.896673
ENSMUSG00000033767	Tmem131l	protein_coding	11726	7.54573	7.88923	7.41415	4.04082	4.82833	4.93986	3.9901	3.92782	4.61327	2.54937	2.88858	3.40317	3.52589	-2.97336	3.75e-16	-0.443996	0.637288	-1.5085	0.000207802	-1.06451	0.135405
ENSMUSG00000033107	Rnf125	protein_coding	1334	-0.415759	3.04367	-0.415759	7.26372	6.97998	7.02899	7.74331	7.51707	6.45461	7.7216	6.92354	7.94457	8.27965	5.39594	3.76e-16	0.241147	0.891104	0.701828	0.346129	0.460681	0.754998
ENSMUSG00000078853	Igtp	protein_coding	2022	1.79157	-0.015783	-0.015783	6.32407	6.02632	5.95815	7.73316	7.2742	7.19854	6.37741	6.31302	7.8135	7.31551	5.25151	3.94e-16	1.31214	0.0548824	0.986468	0.0940811	-0.325676	0.809023
ENSMUSG00000026579	F5	protein_coding	7430	0.6916	1.6302	1.1941	7.66314	6.24747	6.33133	6.69848	6.54387	8.16192	7.97556	4.76367	7.35139	7.6883	5.68105	4.05e-16	0.429649	0.843371	0.437528	0.701551	0.00787977	0.998214
ENSMUSG00000022969	Il10rb	protein_coding	3808	3.11536	3.07097	3.77141	7.69302	6.81597	7.07599	8.0409	7.72773	7.98535	8.29198	6.26174	7.87588	7.46821	3.88616	4.36e-16	0.681973	0.509526	0.404717	0.582322	-0.277256	0.840106
ENSMUSG00000038331	Satb2	protein_coding	6788	8.76839	8.87545	8.72636	4.43669	5.85335	5.68608	5.31507	5.86903	4.89522	5.56881	6.15778	5.54876	5.14393	-3.34098	4.4e-16	-0.0372971	0.983014	0.200494	0.792471	0.237791	0.850457
ENSMUSG00000044345	Marveld1	protein_coding	4304	3.84852	4.38618	4.50903	7.44891	7.44598	7.56547	8.44641	7.46516	8.16695	7.52273	7.37539	8.4726	8.35675	3.21285	4.5e-16	0.594639	0.48332	0.525052	0.344406	-0.069587	0.95849
ENSMUSG00000097072	Foxl2os	processed_transcript	3095	-0.629939	1.37006	0.955023	5.08431	5.85105	5.82771	5.33437	5.72197	6.10477	4.73901	4.6232	5.75877	5.8261	4.84624	4.5e-16	0.123131	0.944236	-0.28635	0.726065	-0.409481	0.760444
ENSMUSG00000016024	Lbp	protein_coding	4831	2.12	2.48257	1.31264	8.36067	7.49467	7.62003	7.40623	4.84298	7.61946	7.4112	4.26223	6.32938	6.3489	5.82833	4.92e-16	-0.836564	0.633192	-1.42189	0.11366	-0.585325	0.769747
ENSMUSG00000040848	Sft2d2	protein_coding	5702	4.57599	4.74592	4.98039	8.17766	7.53464	7.70186	7.96558	6.99002	7.77509	6.34987	6.71365	7.25971	7.375	3.05375	5.05e-16	-0.195591	0.874804	-0.847674	0.0715307	-0.652083	0.486714
ENSMUSG00000047945	Marcksl1	protein_coding	1605	12.9746	13.0112	13.5125	10.136	8.93914	9.14666	7.45166	5.84061	7.06562	6.59814	6.40618	5.52681	6.05909	-3.68126	5.54e-16	-2.57087	6.15e-07	-3.30692	2.69e-13	-0.736054	0.530399
ENSMUSG00000037060	Cavin3	protein_coding	1662	5.72651	5.85204	6.55248	8.76293	8.43388	8.48421	8.67018	8.42807	8.26426	8.21691	8.3339	8.73773	8.38024	2.47557	5.57e-16	-0.103016	0.926333	-0.135815	0.806156	-0.0327988	0.979149
ENSMUSG00000039115	Itga9	protein_coding	7691	3.41438	3.64179	3.72925	5.89918	6.47281	6.54728	5.87912	5.39656	5.88972	5.29132	5.41172	6.10356	5.95434	2.73404	5.75e-16	-0.594469	0.363582	-0.602565	0.168779	-0.00809592	0.995442
ENSMUSG00000022817	Itgb5	protein_coding	3362	5.5816	6.30596	6.2896	8.78984	8.59453	8.7526	8.85795	8.51352	9.46743	8.50847	8.46159	8.49801	8.0872	2.61856	5.89e-16	0.286968	0.758145	-0.315966	0.528309	-0.602934	0.444589
ENSMUSG00000046916	Myct1	protein_coding	2845	0.813499	-0.508429	-0.508429	6.31175	5.28975	5.78624	6.38069	5.57802	5.43409	4.93207	5.33705	6.63586	5.84136	5.77744	6.99e-16	0.00801733	0.996623	-0.0206144	0.986628	-0.0286317	0.990766
ENSMUSG00000030782	Tgfb1i1	protein_coding	5585	2.97787	3.42533	3.44918	6.6503	6.59421	6.7594	6.85996	5.54539	6.80846	6.08689	5.73221	6.64318	6.78793	3.36994	7.03e-16	-0.150038	0.918538	-0.295757	0.660419	-0.145719	0.910597
ENSMUSG00000039485	Tspyl4	protein_coding	3879	8.33779	8.25742	8.53717	5.93306	6.00819	6.042	6.14818	5.67133	5.73082	6.67017	6.61047	7.00859	6.03022	-2.38657	7.36e-16	-0.127738	0.902132	0.624679	0.105314	0.752417	0.228401
ENSMUSG00000026208	Des	protein_coding	3754	1.4135	2.48389	2.67653	6.4135	5.80673	5.74508	6.30381	7.03248	6.93392	6.53207	6.29962	5.34277	5.69363	3.73123	7.96e-16	0.77092	0.348144	0.0213761	0.982365	-0.749544	0.480733
ENSMUSG00000021624	Cd180	protein_coding	4509	1.73408	2.63455	2.52763	5.73408	5.24781	5.39603	4.87897	4.5131	4.75793	4.75644	4.51739	4.87985	4.0321	3.12122	8.16e-16	-0.744867	0.238982	-0.893054	0.0398024	-0.148187	0.897115
ENSMUSG00000044433	Camsap3	protein_coding	6119	7.02876	7.08541	7.24779	3.97167	4.55166	4.70042	4.58942	4.14758	4.94895	4.58725	5.06868	4.3288	4.39606	-2.67759	8.44e-16	0.156707	0.892178	0.178671	0.770293	0.0219636	0.990766
ENSMUSG00000032679	Cd59a	protein_coding	1811	2.31314	2.72818	3.84365	7.41	6.40082	6.24318	7.71485	7.72959	7.74684	7.7588	7.22573	7.60498	7.72585	3.66509	8.83e-16	0.952559	0.153833	0.815601	0.118951	-0.136958	0.916137
ENSMUSG00000031775	Pllp	protein_coding	2083	-0.0586628	1.5263	3.4649	8.46686	6.81352	6.80005	7.97979	7.53798	7.46097	7.56719	7.79416	8.66503	7.70731	5.27711	8.83e-16	0.0907544	0.96882	0.416095	0.68162	0.325341	0.858801
ENSMUSG00000041216	Clvs1	protein_coding	7566	6.76697	6.43141	7.00677	2.36587	3.90684	3.84196	3.06715	2.96383	2.83536	3.21063	2.7375	3.03528	2.52795	-3.22081	8.84e-16	-0.57467	0.556011	-0.635562	0.276962	-0.0608918	0.969051
ENSMUSG00000092356	Gm20532	protein_coding	780	7.2411	7.79308	7.80967	10.822	10.2136	10.3517	11.1924	10.8184	10.975	10.4668	10.1667	10.9347	11.2917	2.84847	8.97e-16	0.51747	0.509526	0.293284	0.602621	-0.224186	0.829541
ENSMUSG00000037936	Scarb1	protein_coding	8500	4.10236	4.87832	4.8134	7.70289	7.01833	7.02207	6.99319	6.70948	6.75959	6.60096	6.23342	6.92776	6.44546	2.64644	9.5e-16	-0.458261	0.54322	-0.710137	0.0870927	-0.251876	0.789727
ENSMUSG00000022995	Enah	protein_coding	21452	8.02559	8.13944	7.9585	6.16098	6.36263	6.32319	6.2365	5.88736	6.07681	6.33356	6.25274	5.93489	5.97642	-1.758	1e-15	-0.21071	0.735265	-0.150933	0.687058	0.059777	0.936094
ENSMUSG00000061119	Prcp	protein_coding	5497	3.77017	4.00079	4.50714	7.34387	6.65575	6.71875	5.39441	5.05373	5.16341	4.65701	4.63011	4.9579	4.05595	2.81357	1.02e-15	-1.72775	1.47e-05	-2.33042	1.03e-11	-0.602675	0.498276
ENSMUSG00000027293	Ehd4	protein_coding	4007	4.83037	5.19715	5.0309	8.3736	8.39635	8.47479	8.76914	7.73069	8.09945	7.25857	8.05161	8.93638	8.57228	3.3884	1.02e-15	-0.150017	0.921712	-0.0831216	0.924996	0.066895	0.964424
ENSMUSG00000001525	Tubb5	protein_coding	3327	13.0003	13.1974	13.3919	10.8536	10.2631	10.2935	9.23079	8.66685	8.96361	8.15935	8.44199	9.26114	8.69163	-2.70895	1.03e-15	-1.52415	0.000156337	-1.79847	1.96e-07	-0.274324	0.782101
ENSMUSG00000048078	Tenm4	protein_coding	21021	8.59368	8.50352	8.07486	5.60483	5.53587	5.51982	5.5291	4.79465	5.64241	5.31895	5.86076	5.03877	4.64154	-2.85392	1.12e-15	-0.185214	0.876296	-0.270129	0.647599	-0.0849148	0.945704
ENSMUSG00000029119	Man2b2	protein_coding	3528	4.673	5.21457	4.93604	7.78663	7.39496	7.54598	7.72666	7.60402	7.44324	7.55009	6.77386	7.79492	7.75201	2.62633	1.14e-15	0.0114979	0.993472	-0.063548	0.925075	-0.0750459	0.945777
ENSMUSG00000072235	Tuba1a	protein_coding	1803	13.8054	14.1181	14.7517	11.6175	10.2205	10.361	9.85116	9.45218	9.96338	8.91667	9.5212	9.52891	8.82131	-3.40129	1.17e-15	-1.10692	0.101042	-1.64445	0.000414768	-0.537525	0.638741
ENSMUSG00000026785	Pkn3	protein_coding	4255	2.15877	3.33711	2.66573	6.10067	5.96094	6.00531	7.10877	6.73425	6.89953	7.1045	6.57206	7.40345	7.83328	3.22154	1.17e-15	0.899702	0.140334	1.27691	0.00224524	0.377209	0.717863
ENSMUSG00000028862	Map3k6	protein_coding	4604	1.88458	-0.617925	1.25654	6.44816	6.04433	5.75298	6.94877	7.85597	7.31084	5.32781	5.94077	6.60553	7.53527	4.94298	1.2e-15	1.31088	0.157665	0.478427	0.59352	-0.832453	0.559116
ENSMUSG00000027035	Cers6	protein_coding	8875	6.9096	6.89328	6.70512	3.94828	4.32532	4.52601	3.39953	3.23808	2.27652	3.69411	3.42087	3.55714	3.36485	-2.54916	1.23e-15	-1.2442	0.00404651	-0.776739	0.0603013	0.467458	0.602794
ENSMUSG00000039286	Fndc3b	protein_coding	11485	4.57108	5.08195	4.93775	7.06234	6.96447	7.00646	6.68223	6.40505	6.80363	6.09905	6.45896	6.79007	6.50503	2.13238	1.23e-15	-0.371289	0.54322	-0.527142	0.125899	-0.155854	0.844831
ENSMUSG00000055053	Nfic	protein_coding	6630	6.80627	6.83705	6.6482	9.00824	8.78594	8.96912	9.0142	8.27208	8.78225	8.58225	8.26248	8.85132	8.66934	2.1581	1.24e-15	-0.20226	0.808806	-0.31747	0.427634	-0.115209	0.892121
ENSMUSG00000024960	Plcb3	protein_coding	4201	6.22389	6.30431	6.18193	8.30322	8.38641	8.41448	8.7846	8.17752	8.64523	8.0192	7.70693	8.18047	8.37782	2.13134	1.28e-15	0.18994	0.817495	-0.277035	0.493669	-0.466975	0.484244
ENSMUSG00000035551	Igfbpl1	protein_coding	3250	10.348	10.4436	11.0226	5.10692	5.3576	5.17439	3.30826	-0.243349	-1.70044	1.10779	-1.46967	1.00644	-0.645276	-5.41963	1.48e-15	-3.30285	0.000136012	-4.87284	1.35e-09	-1.57	0.457963
ENSMUSG00000027276	Jag1	protein_coding	5827	5.309	5.49617	5.36414	8.68245	8.81525	8.89252	8.97615	8.16464	8.32915	7.78275	8.35513	9.43053	9.39467	3.40747	1.52e-15	-0.26503	0.847564	0.100806	0.910592	0.365837	0.762519
ENSMUSG00000067071	Hes6	protein_coding	1808	8.47876	8.94164	9.54114	6.25413	6.18771	6.26193	5.93009	5.83152	6.44023	5.35983	4.89994	5.71047	5.24516	-2.818	1.54e-15	-0.139613	0.91552	-0.901483	0.0481695	-0.76187	0.374728
ENSMUSG00000105504	Gbp5	protein_coding	6637	0.969908	3.05083	1.66179	5.93835	5.85039	5.80827	7.50291	6.88895	6.84122	6.31036	6.80402	7.30876	7.15752	3.70624	1.64e-15	1.24426	0.0569632	1.0777	0.0470676	-0.166554	0.906137
ENSMUSG00000097860	Gm26857	lincRNA	3347	3.06449	3.21133	2.34459	6.21133	5.67775	5.66691	5.54337	5.37243	5.67498	4.78783	4.88022	4.94891	5.39976	2.95178	1.93e-15	-0.334716	0.722256	-0.844639	0.0441588	-0.509923	0.564667
ENSMUSG00000035033	Tbr1	protein_coding	5486	9.05748	9.07123	9.16767	0.544245	3.26442	3.55949	3.34145	0.323265	3.73407	3.42286	3.41887	3.18973	0.184372	-6.16062	1.95e-15	0.110375	0.97	0.0428104	0.98171	-0.0675648	0.987634
ENSMUSG00000064125	Prr36	protein_coding	4891	8.89475	8.76921	8.61901	3.70987	5.2374	5.13286	4.60492	4.29624	3.23343	2.28364	3.77353	3.61315	2.57239	-3.92176	1.98e-15	-0.691132	0.557866	-1.64105	0.00528713	-0.949919	0.461512
ENSMUSG00000042105	Inpp5f	protein_coding	8323	7.76944	7.82095	8.20968	6.20028	6.21595	6.09141	6.52926	6.7465	6.69109	6.76235	6.74731	6.46142	6.73615	-1.77726	1.98e-15	0.488229	0.218568	0.51191	0.0724831	0.0236811	0.980889
ENSMUSG00000046223	Plaur	protein_coding	2617	-0.387914	-1.38791	1.19705	5.72061	5.35216	5.10776	5.34458	4.82406	5.77196	4.55782	4.5433	4.16027	5.0071	5.21491	2.01e-15	-0.0431881	0.979572	-0.812193	0.159153	-0.769005	0.486047
ENSMUSG00000062380	Tubb3	protein_coding	1868	12.4877	12.6417	12.9245	6.54145	6.90614	7.10207	5.01701	3.36295	5.47354	1.16977	5.39536	4.17462	1.4756	-5.82733	2.03e-15	-2.00335	0.0820343	-2.83973	0.000581017	-0.83638	0.691672
ENSMUSG00000075334	Rprm	protein_coding	1460	8.60378	8.8803	9.55206	4.54149	4.25221	3.37306	3.2257	5.19653	2.91346	2.94033	4.14423	3.16091	1.5092	-4.94615	2.07e-15	0.00878257	0.996623	-0.912431	0.343722	-0.921214	0.602794
ENSMUSG00000032220	Myo1e	protein_coding	5704	5.29538	4.84558	5.43639	8.40987	7.46768	7.4989	7.80217	7.27603	7.83897	7.21988	7.38235	7.43808	7.38239	2.64758	2.24e-15	-0.199785	0.85395	-0.503155	0.275715	-0.30337	0.748376
ENSMUSG00000001240	Ramp2	protein_coding	3301	6.10365	6.5625	7.20783	10.62	9.71799	9.8202	9.54804	9.40838	9.02697	8.25725	8.22211	9.46645	8.89927	3.41547	2.24e-15	-0.767714	0.370077	-1.30623	0.009208	-0.538514	0.640166
ENSMUSG00000031840	Rab3a	protein_coding	2226	9.38179	9.27913	10.0029	6.71591	6.32061	6.39845	6.96468	6.72049	5.88994	7.16474	6.55205	6.32502	6.00924	-3.1042	2.29e-15	0.105364	0.94341	0.0869449	0.917601	-0.0184191	0.991211
ENSMUSG00000001507	Itga3	protein_coding	5710	4.15893	4.44071	4.07147	7.16247	7.19284	7.16042	7.3088	6.34021	7.25138	6.97563	6.19301	7.3947	7.10963	2.93952	2.47e-15	-0.141389	0.914031	-0.190464	0.770679	-0.049075	0.97202
ENSMUSG00000030748	Il4ra	protein_coding	6002	3.2972	3.80687	3.34529	6.7961	6.31353	6.5336	5.46633	6.20256	6.20897	4.99889	5.64533	6.27119	5.9168	3.05877	2.51e-15	-0.562902	0.501655	-0.779884	0.107022	-0.216982	0.849368
ENSMUSG00000038264	Sema7a	protein_coding	3298	7.13328	6.98922	7.20619	10.3225	9.72234	9.84651	10.4424	10.5029	10.1172	9.24651	9.23795	10.4684	9.88624	2.87516	2.74e-15	0.376268	0.703262	-0.183849	0.779574	-0.560117	0.542108
ENSMUSG00000069763	Tmem100	protein_coding	1767	3.93359	3.57102	3.42663	7.54939	7.41545	7.48054	7.6508	6.74431	6.54502	7.26491	5.96406	7.32299	7.74956	3.82285	3.07e-15	-0.416884	0.748923	-0.273718	0.727628	0.143166	0.924252
ENSMUSG00000024590	Lmnb1	protein_coding	2962	11.4003	11.4287	11.568	9.18832	8.41726	8.47961	6.19864	6.11934	6.09876	4.346	5.3507	5.65338	5.62814	-2.72873	3.15e-15	-2.59908	5.36e-12	-3.40291	7.6e-24	-0.803834	0.313657
ENSMUSG00000032741	Tpcn1	protein_coding	8462	6.19513	5.81685	5.85269	8.29567	8.05374	8.16399	7.9188	7.27847	7.88262	7.07773	6.70244	7.25159	7.29384	2.20922	3.33e-15	-0.452255	0.446401	-1.07481	0.00042932	-0.622554	0.313657
ENSMUSG00000062866	Phactr2	protein_coding	11692	5.08191	5.5347	5.17706	7.98442	7.52096	7.51042	7.93108	7.24615	7.99751	7.64016	7.35839	7.95331	7.80978	2.4111	3.48e-15	0.0737299	0.950101	0.0179812	0.979708	-0.0557487	0.95849
ENSMUSG00000048644	Ctxn1	protein_coding	1212	9.79407	9.69128	10.5602	7.30757	6.27286	6.49102	5.6642	5.98706	6.00801	6.1158	7.1432	6.12993	6.0257	-3.31238	3.59e-15	-0.864161	0.282987	-0.323471	0.648869	0.540691	0.650043
ENSMUSG00000022090	Pdlim2	protein_coding	4486	1.294	0.83457	2.0045	5.69876	4.74237	4.99891	5.82679	5.55845	5.75938	5.86777	6.73422	6.4241	5.61766	3.74262	3.69e-15	0.518387	0.607202	1.02647	0.0414488	0.508087	0.644321
ENSMUSG00000055675	Kbtbd11	protein_coding	7137	5.81214	5.89939	5.59931	8.1696	7.90722	7.90477	7.32129	7.4906	7.00546	6.73313	6.87725	7.40684	7.40348	2.22337	4.19e-15	-0.713352	0.113959	-0.861531	0.00863668	-0.148179	0.863899
ENSMUSG00000042312	S100a13	protein_coding	715	3.65391	4.8763	5.12784	8.84154	8.18905	7.83965	9.05192	8.78028	8.0839	7.93607	8.46295	8.76072	8.5335	3.66777	4.32e-15	0.344838	0.790055	0.106347	0.905755	-0.23849	0.853785
ENSMUSG00000000753	Serpinf1	protein_coding	2359	4.78419	4.93175	5.46226	7.82252	8.19624	8.28435	6.19374	5.59396	6.48292	5.58798	5.93511	5.77856	4.77119	3.02536	4.42e-15	-1.97589	5.03e-06	-2.53551	1.71e-11	-0.559623	0.577368
ENSMUSG00000035085	1700020L24Rik	protein_coding	1050	-0.0703893	4.01707	3.92961	7.9183	7.65977	7.72198	7.68834	8.31151	8.22423	7.4712	6.44578	7.65144	7.77919	4.33835	4.52e-15	0.328649	0.835154	-0.349237	0.67437	-0.677886	0.5983
ENSMUSG00000018217	Pmp22	protein_coding	2354	4.1572	4.97434	5.05029	7.93981	7.8601	7.84969	8.1258	7.4556	7.26473	7.64351	6.58062	7.17221	6.69041	3.10379	4.54e-15	-0.218523	0.864077	-0.799911	0.10609	-0.581388	0.55345
ENSMUSG00000028164	Manba	protein_coding	6971	1.7222	3.05662	1.36856	6.34838	5.93624	5.95317	5.86338	5.74848	5.96019	4.79346	4.10183	5.75935	5.32526	3.84865	4.69e-15	-0.231516	0.88249	-0.96991	0.110857	-0.738394	0.533207
ENSMUSG00000027520	Zdbf2	protein_coding	12659	6.87997	6.81465	6.65306	2.76417	3.09761	2.8419	3.36831	2.60235	3.39319	3.42412	1.26912	2.95168	1.43747	-3.87682	4.74e-15	0.259175	0.876451	-0.355338	0.677258	-0.614513	0.656917
ENSMUSG00000023903	Mmp25	protein_coding	3373	1.7054	-0.754032	-0.16907	7.07886	5.92034	5.95447	3.91072	2.60995	5.12861	2.63916	2.17718	2.06833	3.00157	5.76259	4.82e-15	-2.1912	0.0108441	-3.90214	3.85e-09	-1.71094	0.211529
ENSMUSG00000022836	Mylk	protein_coding	10159	3.86477	5.25894	4.19447	7.68805	7.5443	7.61269	8.48767	8.06004	8.66059	7.74431	8.03583	8.54169	8.5406	3.04797	5e-15	0.808118	0.244241	0.638858	0.225704	-0.16926	0.889017
ENSMUSG00000025225	Nfkb2	protein_coding	3289	3.98279	4.01027	3.67467	6.38038	6.27968	6.51332	7.12624	6.48091	6.56312	6.67554	6.3333	6.97413	6.80512	2.49788	5.15e-15	0.359739	0.632671	0.321259	0.480478	-0.0384797	0.973338
ENSMUSG00000039377	Hlx	protein_coding	2278	1.61959	2.81223	3.20455	7.32793	6.25123	6.33271	6.93641	6.5731	6.53333	7.13774	5.98552	6.51911	7.33907	4.03601	5.24e-15	-0.0295746	0.989258	0.115775	0.906672	0.14535	0.924805
ENSMUSG00000032878	Ccdc85a	protein_coding	6971	3.08128	2.89907	3.15283	6.7513	6.1856	6.27091	6.72137	5.13954	6.79482	5.90894	5.29977	6.05526	5.84999	3.37587	5.49e-15	-0.0314021	0.987169	-0.619017	0.294385	-0.587615	0.587589
ENSMUSG00000035615	Frmpd1	protein_coding	5324	1.04692	2.11105	1.75741	5.40767	5.9191	5.88694	4.54048	4.89007	5.53586	5.12907	3.31011	4.30932	3.90944	4.054	5.52e-15	-0.707388	0.513512	-1.4437	0.0107113	-0.736308	0.550488
ENSMUSG00000018008	Cyth4	protein_coding	7552	3.03734	3.47546	3.63773	6.579	6.61638	6.74317	5.799	6.47392	7.21114	6.73937	6.24465	5.77112	5.72702	3.243	5.6e-15	-0.0394307	0.980566	-0.467925	0.440026	-0.428495	0.705351
ENSMUSG00000006445	Epha2	protein_coding	4674	0.582697	2.90463	3.09727	7.08368	6.4677	6.54202	6.69385	5.61614	6.12407	5.68791	5.31899	6.29814	6.52399	4.17639	6.32e-15	-0.511678	0.718807	-0.689039	0.350316	-0.177361	0.914932
ENSMUSG00000040483	Xaf1	protein_coding	4689	1.23015	2.35568	1.77072	4.98017	4.67852	4.65195	6.00649	6.20509	5.56514	5.74887	5.82804	5.65419	5.97563	2.91657	6.75e-15	1.17299	0.00350472	1.03214	0.00398587	-0.14085	0.886155
ENSMUSG00000026090	2010300C02Rik	protein_coding	5075	-2.34341	1.46395	2.04891	6.03597	6.81232	6.80907	7.00461	5.91458	5.66782	6.43291	7.43426	5.78974	5.43286	5.3545	6.88e-15	-0.276264	0.899563	-0.113047	0.934606	0.163217	0.940427
ENSMUSG00000074743	Thbd	protein_coding	3723	5.11476	5.24309	4.73289	8.90363	8.84361	8.93442	9.97961	8.44937	9.69786	7.8425	7.8421	9.49575	9.0081	3.84833	7.03e-15	0.617402	0.607202	-0.166336	0.862398	-0.783738	0.523048
ENSMUSG00000020547	Bzw2	protein_coding	5413	8.78637	9.02198	9.47534	6.16348	6.21185	6.44639	5.99549	5.28745	6.52067	5.34449	5.06113	5.49927	5.93162	-2.84353	7.58e-15	-0.257706	0.825075	-0.784617	0.0979881	-0.526911	0.583069
ENSMUSG00000019996	Map7	protein_coding	7935	0.181695	2.22122	1.91866	7.50462	6.7181	6.74524	5.97043	5.86118	5.1462	6.1091	8.31935	6.28597	5.24186	5.36272	8.14e-15	-1.33492	0.282125	-0.0592681	0.970831	1.27566	0.435899
ENSMUSG00000004270	Lpcat3	protein_coding	3268	4.68391	5.46152	4.68391	7.68176	7.30332	7.48321	6.64822	6.38531	6.92822	6.0633	5.98997	6.5168	6.32404	2.50519	8.32e-15	-0.824846	0.0970781	-1.25714	0.000245743	-0.432298	0.602794
ENSMUSG00000041577	Prelp	protein_coding	3615	4.78986	4.5554	4.46793	9.06039	7.72139	7.87859	8.99525	8.34288	9.1002	9.07214	7.27462	8.1853	8.30708	3.74054	9.42e-15	0.498267	0.699981	-0.00647903	0.996191	-0.504746	0.702495
ENSMUSG00000019960	Dusp6	protein_coding	3132	5.59132	5.63832	5.6567	8.4562	7.87183	7.89273	7.21204	7.42472	7.01825	6.39381	5.67115	6.16134	6.6369	2.47003	9.55e-15	-0.872033	0.0661481	-1.84076	6.31e-09	-0.968726	0.0795676
ENSMUSG00000020828	Pld2	protein_coding	6252	3.52561	3.748	3.86348	6.19803	6.69709	6.84299	6.91058	6.15262	6.19803	5.79618	6.02939	6.68217	6.71005	2.88662	9.55e-15	-0.140733	0.914031	-0.245885	0.689668	-0.105152	0.930031
ENSMUSG00000001911	Nfix	protein_coding	7351	11.4117	11.1076	11.2164	8.99204	8.84599	8.93256	8.86445	7.85411	8.60436	8.32089	8.71532	8.31544	8.1087	-2.32603	1.12e-14	-0.423588	0.543298	-0.542508	0.177825	-0.11892	0.901957
ENSMUSG00000034041	Lyl1	protein_coding	1800	3.67557	4.23947	3.90689	7.39518	7.13271	7.49614	6.63201	6.46708	6.43741	5.13016	6.74909	6.85889	6.57349	3.39018	1.19e-14	-0.834434	0.270972	-0.878908	0.0961736	-0.0444733	0.980253
ENSMUSG00000052920	Prkg1	protein_coding	7799	3.28464	3.75096	2.5913	5.49614	5.97713	5.99258	6.0698	5.8381	5.81479	5.55644	5.74321	5.83811	6.01669	2.55629	1.2e-14	0.0716399	0.954661	-0.0420306	0.953094	-0.113671	0.911808
ENSMUSG00000037580	Gch1	protein_coding	6251	-1.64409	0.677841	0.163268	5.2688	4.10584	4.54624	5.89765	6.36759	4.73962	5.25161	4.60905	5.52223	5.45547	4.69982	1.2e-14	1.09497	0.212277	0.532784	0.488802	-0.562188	0.685925
ENSMUSG00000020589	Fam49a	protein_coding	12596	7.95936	7.77242	7.97901	4.18431	4.06026	3.88997	3.7103	2.0876	4.26992	3.43132	3.37029	3.00619	1.68567	-3.85737	1.22e-14	-0.434631	0.772575	-1.03539	0.115306	-0.600759	0.668197
ENSMUSG00000035783	Acta2	protein_coding	1781	7.6144	7.77834	8.35466	10.5122	10.0191	10.1554	10.0219	9.77034	10.3528	10.1233	9.90786	9.82742	9.7073	2.29195	1.3e-14	-0.175421	0.856981	-0.344575	0.433274	-0.169154	0.849782
ENSMUSG00000051391	Ywhag	protein_coding	5500	10.3323	10.3098	10.3991	8.17175	7.8306	7.95366	7.93742	7.26445	7.6504	6.90339	7.67522	7.69866	7.022	-2.35552	1.32e-14	-0.348058	0.66403	-0.621425	0.118978	-0.273367	0.754998
ENSMUSG00000035168	Tanc1	protein_coding	14570	4.81807	5.17947	4.67035	7.22386	6.80491	6.81771	7.36675	6.93978	7.08636	6.94555	7.13402	7.03342	7.39969	2.05644	1.42e-14	0.180347	0.831079	0.176766	0.69499	-0.00358129	0.997498
ENSMUSG00000020641	Rsad2	protein_coding	4335	-1.11603	0.205896	1.05389	5.32691	4.80926	4.65237	5.60983	4.98492	6.30182	4.92486	5.26448	6.06117	5.03716	4.65735	1.55e-14	0.777227	0.441321	0.440675	0.559111	-0.336552	0.810325
ENSMUSG00000060802	B2m	protein_coding	860	6.84695	7.40742	7.95906	10.5563	10.0381	10.0526	11.8961	11.5543	11.6898	11.431	11.4852	12.1779	11.3335	2.76102	1.6e-14	1.48438	0.000569544	1.41265	0.000213514	-0.0717361	0.954352
ENSMUSG00000027858	Tspan2	protein_coding	4755	2.60854	1.65745	3.20999	9.0446	6.69312	6.60764	6.33692	5.65059	5.32041	5.90219	7.88521	6.66038	6.30157	5.2993	1.75e-14	-2.09088	0.027011	-1.02862	0.272925	1.06226	0.530338
ENSMUSG00000020282	Rhbdf1	protein_coding	5433	4.35267	4.54694	4.20211	7.54551	7.42817	7.39079	6.95719	6.6592	7.74065	5.6666	6.3165	6.98167	6.90113	3.08204	1.78e-14	-0.261761	0.836451	-0.898923	0.0716256	-0.637162	0.523048
ENSMUSG00000030047	Arhgap25	protein_coding	4434	0.658746	2.85139	3.13679	6.5622	5.9677	6.14606	5.72859	5.43777	5.91748	6.22034	5.35828	5.39958	5.80742	3.6946	1.78e-14	-0.537539	0.642173	-0.507475	0.458435	0.0300641	0.990766
ENSMUSG00000038256	Bcl9	protein_coding	8446	8.28093	8.11094	8.06575	6.05359	6.08116	6.31817	5.96553	5.41774	5.92455	5.19594	5.55338	5.4056	5.79388	-1.99883	1.8e-14	-0.36491	0.551273	-0.651662	0.0460078	-0.286752	0.699366
ENSMUSG00000042842	Serpinb6b	protein_coding	2262	-1.1776	0.822401	2.14433	7.24447	6.12754	6.4533	7.27856	4.8942	6.96706	5.59411	5.68253	6.67224	6.21742	5.54165	1.8e-14	0.00802723	0.996719	-0.576029	0.548585	-0.584056	0.739875
ENSMUSG00000015291	Gdi1	protein_coding	4296	9.52363	9.90403	10.4028	8.07692	7.86088	7.76782	8.34009	8.25043	8.24241	7.80747	7.72769	7.9363	8.05546	-2.08142	1.82e-14	0.371143	0.561824	-0.0198541	0.974357	-0.390998	0.578502
ENSMUSG00000031538	Plat	protein_coding	6241	5.09969	5.48234	4.95068	8.69305	7.94396	7.97242	7.73404	7.93814	7.93565	7.30396	6.86512	8.23252	8.12333	3.05112	1.82e-14	-0.374111	0.738214	-0.507633	0.378197	-0.133522	0.91679
ENSMUSG00000070637	Srarp	protein_coding	905	1.14401	0.14401	0.14401	8.0082	6.67154	6.69691	8.25807	7.94095	7.52771	7.54918	7.18213	7.44584	7.41834	6.7045	1.85e-14	0.675938	0.484848	0.141062	0.873836	-0.534876	0.656325
ENSMUSG00000056895	Hist3h2ba	protein_coding	614	9.97515	10.3655	10.8122	6.25828	6.38322	6.08666	3.83793	3.48271	0.703689	4.99735	4.84135	4.28504	0.758854	-4.17824	1.88e-14	-3.08605	9.84e-05	-1.91915	0.00544513	1.16691	0.523048
ENSMUSG00000030847	Bag3	protein_coding	2562	4.98258	5.08567	4.42409	8.31692	7.76663	7.70518	8.41117	7.58766	8.41752	7.9396	6.91242	8.1825	7.81683	3.0973	1.92e-14	0.232547	0.857999	-0.171367	0.816515	-0.403914	0.715335
ENSMUSG00000085560	C230038L03Rik	processed_transcript	4251	6.84884	6.69356	6.37163	3.77018	3.6719	3.49681	3.7834	3.53921	2.9122	4.48596	3.18736	3.8921	3.42679	-3.00451	2.06e-14	-0.192199	0.891104	0.180633	0.812939	0.372832	0.754998
ENSMUSG00000090394	4930523C07Rik	protein_coding	10195	1.50819	-0.0278618	1.45757	5.34718	4.61409	4.75838	5.11038	4.59915	5.3191	4.00688	4.32392	4.94706	5.47356	3.81013	2.07e-14	0.0995994	0.95824	-0.140414	0.882058	-0.240013	0.86636
ENSMUSG00000018752	Tnfsfm13	protein_coding	2235	2.83973	2.64708	2.83973	5.46908	5.74753	5.85497	7.99386	7.34666	7.82841	7.01951	7.26032	7.70648	7.44948	2.92513	2.16e-14	2.04621	1.85e-09	1.67868	1.61e-07	-0.367527	0.664926
ENSMUSG00000084869	Gm13063	lincRNA	669	9.54282	9.17983	9.50473	5.53412	6.13017	6.38244	5.82963	6.56058	6.53412	5.31415	6.64358	5.98724	5.0274	-3.34979	2.25e-14	0.272795	0.855192	-0.185751	0.831163	-0.458547	0.72965
ENSMUSG00000069893	9930111J21Rik1	protein_coding	4895	1.87862	3.51605	1.51605	6.02157	5.85513	5.76409	7.51849	7.11123	7.41605	6.97635	7.18263	7.35613	7.54522	3.30039	2.31e-14	1.47553	0.00450868	1.39713	0.00195279	-0.0783968	0.956162
ENSMUSG00000030256	Bhlhe41	protein_coding	6720	1.49947	1.7751	1.64386	4.93804	4.91553	5.09066	5.67937	6.11377	5.78292	5.28474	5.8917	5.11493	4.20152	3.34022	2.32e-14	0.885902	0.194586	0.257054	0.705419	-0.628848	0.527905
ENSMUSG00000061887	Ssbp3	protein_coding	6582	8.62244	8.70091	8.91492	6.09526	6.11249	6.1547	6.30918	5.13944	6.20925	5.89706	5.19172	6.04364	5.64498	-2.63029	2.46e-14	-0.144966	0.903418	-0.392447	0.452936	-0.247481	0.809145
ENSMUSG00000020572	Nampt	protein_coding	5054	5.90098	6.12201	6.39389	9.94306	8.87949	8.90104	8.37675	7.58523	7.89859	7.02846	6.4325	7.74305	7.33979	3.17861	2.71e-14	-1.3407	0.0187799	-2.11912	6.95e-07	-0.778422	0.449293
ENSMUSG00000026222	Sp100	protein_coding	7556	1.54181	3.05966	2.08238	5.58222	5.38417	5.43804	7.37199	7.04726	7.19742	7.02401	6.31315	7.24322	7.43789	3.10242	2.79e-14	1.74166	0.000127	1.59222	0.000110115	-0.149446	0.902646
ENSMUSG00000069171	Nr2f1	protein_coding	5093	8.8044	8.8797	8.94668	5.84624	6.51235	6.53908	6.41021	5.75243	6.35884	5.73024	6.17227	5.7564	5.14128	-2.54358	2.9e-14	-0.129606	0.91552	-0.590088	0.194861	-0.460482	0.602794
ENSMUSG00000096014	Sox1	protein_coding	4832	7.9883	8.30386	7.82278	5.63427	5.86634	5.84371	5.22307	4.76943	4.69316	3.70553	4.22494	4.56355	4.44076	-2.26607	2.98e-14	-0.869321	0.0570796	-1.51135	2.63e-06	-0.642026	0.384742
ENSMUSG00000026922	Agpat2	protein_coding	2130	2.81604	2.81604	1.90915	5.95354	5.96719	5.83438	6.91238	6.2851	6.91477	7.19635	6.37832	6.57796	7.30861	3.3467	3.01e-14	0.816516	0.203034	0.999417	0.025104	0.182901	0.871616
ENSMUSG00000056144	Trim34a	protein_coding	2592	-0.374066	-0.374066	0.947862	5.40729	4.9041	5.25684	6.96528	6.58287	6.70275	4.8936	6.01657	6.18248	6.44265	4.9922	3.02e-14	1.55687	0.0042087	0.789412	0.160829	-0.767453	0.46554
ENSMUSG00000079654	Prrt4	protein_coding	3411	2.87366	0.814768	2.31727	5.87366	5.97481	5.57162	6.32854	5.24149	5.90929	5.77139	6.29978	6.58054	6.25075	3.58588	3.03e-14	0.080397	0.961846	0.439221	0.497753	0.358824	0.766452
ENSMUSG00000039529	Atp8b1	protein_coding	6440	1.77237	-1.1021	1.56087	4.93499	5.15781	5.51864	4.99835	4.01796	4.61672	4.6066	4.36389	5.3656	5.12299	4.03796	3.06e-14	-0.623899	0.595162	-0.305006	0.71474	0.318894	0.825854
ENSMUSG00000063558	Aox1	protein_coding	8690	1.688	0.202572	-0.312001	4.77546	4.96617	4.95571	5.60651	4.73005	5.90855	5.19349	4.27128	5.58376	5.77816	4.11455	3.13e-14	0.59449	0.633768	0.40902	0.609612	-0.185471	0.907588
ENSMUSG00000032719	Sbspon	protein_coding	2748	-1.45838	0.12658	0.12658	5.24206	5.01073	5.11836	5.81881	5.53787	4.60771	5.21774	5.54057	6.06442	5.46715	5.36179	3.21e-14	0.280211	0.835359	0.482612	0.440544	0.202401	0.877839
ENSMUSG00000043279	Trim56	protein_coding	9281	4.56708	4.42234	4.61227	7.09747	6.58508	6.62976	7.75285	6.99603	7.52803	7.28744	6.82867	7.15675	7.38198	2.25313	3.27e-14	0.670492	0.173312	0.389093	0.35612	-0.281398	0.736208
ENSMUSG00000021823	Vcl	protein_coding	8191	5.53582	6.18271	5.74404	8.64939	8.58532	8.5792	8.65904	7.7506	8.52151	7.76288	7.20796	8.38193	8.06484	2.7584	3.33e-14	-0.242642	0.833892	-0.688339	0.147966	-0.445697	0.648672
ENSMUSG00000038507	Parp12	protein_coding	3995	2.75669	3.17173	3.80916	6.70571	6.3881	6.18697	7.8805	7.03254	7.31014	6.66802	6.51798	7.45015	7.35618	3.13001	3.37e-14	1.01099	0.101524	0.614505	0.254048	-0.396484	0.717629
ENSMUSG00000045827	Serpinb9	protein_coding	3494	-1.80488	-1.80488	2.10201	6.33467	5.53979	5.77187	7.71018	6.79176	7.62348	5.56407	5.8771	6.91695	6.89774	5.22305	3.39e-14	1.51	0.10208	0.515645	0.580272	-0.994353	0.497311
ENSMUSG00000049577	Zfpm1	protein_coding	3503	6.01159	5.87089	5.90565	8.73347	8.18978	8.43174	8.34801	7.22215	8.24805	7.88228	8.17037	8.36861	8.30862	2.53792	3.45e-14	-0.4465	0.566618	-0.27394	0.608809	0.17256	0.864488
ENSMUSG00000046449	Nexmif	protein_coding	11532	6.49341	6.09448	6.33816	3.15893	3.53047	3.61563	3.03665	3.26937	3.01159	3.28066	1.51055	2.59435	2.77552	-2.86673	3.57e-14	-0.342679	0.765068	-0.786557	0.122397	-0.443878	0.685925
ENSMUSG00000092274	Neat1	lincRNA	20771	1.37839	3.10732	2.36497	5.72153	6.54607	6.56337	7.55504	7.68422	7.94543	7.1732	7.44813	7.58699	8.88918	3.87894	3.86e-14	1.41062	0.0639578	1.61773	0.00537621	0.207112	0.897135
ENSMUSG00000005397	Nid1	protein_coding	6943	6.7969	7.2972	6.57513	10.2712	9.7972	9.84575	8.04373	6.95615	7.98989	7.48028	6.16653	6.7315	6.98241	3.06541	3.99e-14	-2.24498	7.14e-07	-3.07178	6.69e-15	-0.8268	0.376168
ENSMUSG00000000861	Bcl11a	protein_coding	13175	8.8982	8.93669	8.97397	2.92413	4.63787	4.58687	3.97929	2.05929	1.13825	2.59946	3.14039	2.42456	1.58336	-4.69926	4.05e-14	-1.3501	0.22282	-1.70005	0.0251769	-0.349955	0.856541
ENSMUSG00000032194	Kank2	protein_coding	5235	5.56601	6.15484	5.61744	8.31917	8.1075	8.18905	8.76038	8.10232	8.93936	7.8663	7.82272	8.4385	8.21772	2.40285	4.3e-14	0.435774	0.550769	-0.0985017	0.876642	-0.534276	0.49991
ENSMUSG00000037016	Frem2	protein_coding	13255	3.32682	3.51946	3.06595	6.889	6.30963	6.42798	5.74364	5.25219	5.46875	3.6282	3.39712	4.52274	5.07153	3.24829	4.38e-14	-1.06152	0.120987	-2.24891	2.33e-07	-1.18739	0.144157
ENSMUSG00000028465	Tln1	protein_coding	9801	6.63337	7.21882	6.63633	9.59791	9.20587	9.29413	9.42188	8.70961	9.39707	8.90848	8.62609	9.41184	9.41441	2.51906	4.72e-14	-0.164038	0.88249	-0.247066	0.654814	-0.0830283	0.941691
ENSMUSG00000038393	Txnip	protein_coding	3123	7.38773	7.54194	7.26396	9.72884	9.94829	10.0073	9.65453	8.94473	9.36969	8.80627	8.34939	9.13809	9.48905	2.49743	4.89e-14	-0.54763	0.426923	-0.894005	0.0244915	-0.346375	0.707897
ENSMUSG00000026031	Cflar	protein_coding	12669	4.29677	4.95515	4.60823	7.24666	6.75738	6.84851	7.09061	6.69473	7.32474	6.53732	7.18041	7.03423	7.06877	2.32144	5.01e-14	0.0934574	0.933522	0.00886461	0.990435	-0.0845928	0.933366
ENSMUSG00000032648	Pygm	protein_coding	3218	2.56176	4.0952	3.80569	6.57122	6.33576	6.6061	7.02634	6.42198	6.39065	6.36999	6.0915	6.5495	6.36335	2.88563	5.33e-14	0.135622	0.917826	-0.156446	0.817396	-0.292068	0.782101
ENSMUSG00000039813	Tbc1d2	protein_coding	5425	1.8083	0.730302	1.64784	5.90911	4.93718	5.25078	5.35124	4.79883	5.96977	5.64659	4.31471	5.6423	5.78045	3.95498	5.45e-14	0.0316406	0.988771	0.0283368	0.979704	-0.00330377	0.998759
ENSMUSG00000021665	Hexb	protein_coding	1906	6.05814	6.85735	7.23436	10.6993	10.4792	10.4875	9.24687	9.7077	10.7147	10.1501	8.68824	9.44876	8.5255	3.76384	5.72e-14	-0.534527	0.688456	-1.20616	0.0503256	-0.671632	0.603169
ENSMUSG00000026235	Epha4	protein_coding	8054	9.2521	9.21851	9.03093	7.01405	6.77297	6.86031	7.05527	6.47805	6.64851	6.69334	5.88995	6.86877	6.78355	-2.28474	5.87e-14	-0.137	0.895754	-0.278821	0.564177	-0.141821	0.883564
ENSMUSG00000047250	Ptgs1	protein_coding	3884	1.21238	3.90044	3.36438	6.6047	6.99145	7.09077	5.84597	6.4939	5.99665	5.49454	5.89528	6.30393	5.73425	3.712	5.87e-14	-0.772707	0.442396	-1.02245	0.0913966	-0.249739	0.864061
ENSMUSG00000070643	Sox13	protein_coding	4312	5.71182	5.57814	6.41912	9.22592	9.21214	9.30169	9.6262	9.37526	9.18971	8.19972	8.46226	9.83971	9.60368	3.2948	5.94e-14	0.161078	0.919055	-0.0539627	0.956116	-0.215041	0.872502
ENSMUSG00000020570	Sypl	protein_coding	8345	3.79707	3.85795	4.18702	6.73675	6.04008	5.93383	5.90621	5.54593	5.79396	5.54433	5.24667	5.47886	5.72217	2.32327	6.22e-14	-0.523663	0.396392	-0.772853	0.0370119	-0.24919	0.777925
ENSMUSG00000030507	Dbx1	protein_coding	2091	5.69069	5.57966	6.30213	-0.0641931	-1.51394	-2.00315	-1.09988	-0.607102	-1.06419	-0.577891	-0.833424	-0.942273	-1.00903	-7.0126	6.48e-14	0.183373	0.969844	0.271833	0.919394	0.0884596	0.990766
ENSMUSG00000026946	Nmi	protein_coding	2001	4.24721	3.85726	4.28468	7.04913	6.62634	6.78484	7.17304	7.25079	6.83217	6.25377	7.11879	6.92855	7.2492	2.68703	6.69e-14	0.266218	0.793093	0.107524	0.871457	-0.158694	0.879042
ENSMUSG00000049670	Morn4	protein_coding	1816	8.6919	8.99722	9.26723	5.63109	5.06453	4.95517	4.80399	5.29677	4.7242	6.2105	6.08425	6.09405	3.77936	-3.76092	6.84e-14	-0.283601	0.867468	0.560191	0.467871	0.843791	0.519584
ENSMUSG00000009739	Pou6f1	protein_coding	6949	8.28268	8.13836	8.3032	6.25576	6.36262	6.56001	6.26817	5.92238	5.93112	6.20125	6.35283	5.80085	5.92724	-1.84387	6.96e-14	-0.34873	0.54496	-0.313287	0.390093	0.0354425	0.96924
ENSMUSG00000016382	Pls3	protein_coding	4238	5.61706	6.14062	6.10149	9.03621	8.36168	8.33191	9.14008	8.66373	8.83771	8.34103	7.77856	8.88716	8.31163	2.64256	7.19e-14	0.279816	0.794062	-0.231671	0.697531	-0.511486	0.569687
ENSMUSG00000043004	Gng2	protein_coding	4390	9.42754	9.36513	9.63314	5.56622	5.27401	5.39035	3.35365	4.25361	2.95324	4.61887	4.36333	3.34525	1.62138	-4.06509	7.61e-14	-1.79738	0.0187799	-1.55487	0.0188115	0.242504	0.892121
ENSMUSG00000021903	Galnt15	protein_coding	6326	3.14606	1.98256	2.2456	6.09359	5.31941	5.42212	6.9269	6.44326	6.66063	6.83344	6.31431	7.33253	7.18503	3.10429	7.86e-14	1.03855	0.087273	1.31456	0.00291447	0.276011	0.80921
ENSMUSG00000026389	Steap3	protein_coding	5715	1.39214	1.07021	2.00881	6.29582	6.14663	6.2827	4.86741	1.40177	4.46253	3.55651	3.00142	3.83599	3.74986	4.69911	7.86e-14	-2.07002	0.00912039	-2.67236	2.34e-05	-0.60234	0.726855
ENSMUSG00000036867	Smad6	protein_coding	3205	3.96353	4.22657	4.52913	7.62346	7.54058	7.77626	8.59914	8.03651	8.62003	7.20258	7.87687	8.95236	8.95227	3.39196	7.87e-14	0.792755	0.364184	0.773537	0.190724	-0.0192181	0.991418
ENSMUSG00000029468	P2rx7	protein_coding	5970	1.59219	3.12271	3.12271	5.98069	5.66252	5.84307	5.16137	5.61407	6.11924	5.78509	5.47322	5.29238	5.50534	3.06617	8.08e-14	-0.149615	0.91552	-0.310045	0.626602	-0.16043	0.897135
ENSMUSG00000022382	Wnt7b	protein_coding	4898	7.89144	8.09043	8.2547	4.47599	4.66745	4.87214	3.40004	4.14218	3.79527	4.76396	3.82122	3.11513	2.66986	-3.40372	8.3e-14	-0.876887	0.333268	-0.878008	0.154799	-0.00112027	0.999515
ENSMUSG00000045763	Basp1	protein_coding	2009	12.5834	12.6263	13.4116	8.521	8.87245	9.04467	7.26617	8.6722	7.7112	8.40167	8.55968	7.59926	6.05991	-4.09757	8.49e-14	-0.82368	0.502129	-0.89884	0.231526	-0.0751596	0.971288
ENSMUSG00000036908	Unc93b1	protein_coding	2841	5.40049	5.78822	5.71277	8.51458	8.3981	8.42578	7.53473	7.81488	8.74508	8.31529	7.69015	7.6708	7.38166	2.80358	8.88e-14	-0.317767	0.772575	-0.64111	0.1983	-0.323343	0.758805
ENSMUSG00000028484	Psip1	protein_coding	5082	10.1906	10.3576	10.7145	8.12932	7.86038	7.97304	8.14444	7.0688	7.67836	6.85858	7.00949	7.39674	7.48455	-2.44608	8.97e-14	-0.294831	0.75796	-0.780383	0.0572283	-0.485552	0.567023
ENSMUSG00000029084	Cd38	protein_coding	3890	1.74067	2.62519	2.04023	6.34857	5.94803	5.80518	5.092	5.61626	4.39778	3.65582	3.02589	3.94351	4.76782	3.86832	9.22e-14	-0.936274	0.300886	-2.0606	7.39e-05	-1.12432	0.294388
ENSMUSG00000023000	Dhh	protein_coding	4399	0.447787	-2.13718	-0.137176	5.47015	5.14099	5.16228	4.59532	2.84348	4.56326	5.68898	3.45115	5.13449	5.10781	5.52782	9.22e-14	-1.06298	0.365442	-0.220521	0.844742	0.842456	0.582737
ENSMUSG00000020182	Ddc	protein_coding	4461	2.59752	1.84263	1.16456	5.80263	4.83583	4.95353	6.20355	6.31653	6.16906	5.59572	4.85476	5.24996	5.05767	3.27489	9.47e-14	0.97028	0.123124	-0.0463782	0.959003	-1.01666	0.197198
ENSMUSG00000019966	Kitl	protein_coding	5911	5.48645	5.77199	5.37324	8.85234	7.83469	7.85959	8.7513	8.3449	8.4267	8.01962	7.54695	8.38983	8.38885	2.71041	9.56e-14	0.254444	0.822032	-0.13849	0.840346	-0.392934	0.693457
ENSMUSG00000032481	Smarcc1	protein_coding	7832	9.73906	9.74315	9.57413	7.55614	7.32486	7.2895	7.07308	5.92234	6.93751	6.19992	6.52113	6.32497	6.35725	-2.29274	9.69e-14	-0.665951	0.22144	-1.03924	0.00298938	-0.373287	0.659997
ENSMUSG00000098715	Gm28053	protein_coding	989	0.0159576	0.0159576	3.01596	7.8986	7.15866	7.05428	7.60962	6.93248	6.99324	5.14612	6.15362	7.21469	7.30953	5.667	1.01e-13	-0.206652	0.925706	-0.723399	0.411728	-0.516748	0.761895
ENSMUSG00000000094	Tbx4	protein_coding	3401	-1.76596	-1.76596	-1.76596	6.33207	5.13302	5.15927	3.78331	3.21469	4.09202	4.2122	3.63474	3.52589	4.17185	7.41889	1.01e-13	-1.90507	0.00211794	-1.73599	0.00137159	0.169087	0.91761
ENSMUSG00000033726	Emx1	protein_coding	2184	7.82722	8.1538	8.69321	1.19496	2.33017	2.104	3.69532	-0.669882	-1.12697	0.359329	3.35172	0.994947	1.92819	-6.3023	1.04e-13	0.29025	0.930909	0.150825	0.938197	-0.139425	0.965873
ENSMUSG00000032135	Mcam	protein_coding	3350	5.71527	6.69047	6.22738	9.39922	8.75664	8.81872	7.79758	7.22468	7.94234	7.62172	7.92332	8.4941	7.84043	2.75617	1.05e-13	-1.33399	0.00515654	-1.01336	0.0215471	0.320636	0.759688
ENSMUSG00000068566	Myadm	protein_coding	4480	4.66939	4.71914	4.7907	7.03126	7.15494	7.09722	6.45186	6.27087	6.4695	5.06427	5.68198	6.26676	5.95236	2.36823	1.07e-13	-0.694693	0.196273	-1.28698	0.000128628	-0.592291	0.445315
ENSMUSG00000004085	Map3k20	protein_coding	10175	4.83295	5.03675	4.66427	7.43768	6.78261	6.77005	7.20326	6.723	7.2996	7.03416	6.73244	7.107	6.9785	2.17844	1.11e-13	0.06584	0.954177	-0.0614532	0.919942	-0.127293	0.888886
ENSMUSG00000025314	Ptprj	protein_coding	8352	5.42973	5.32158	5.51153	8.08889	8.13469	8.25366	8.5604	8.13728	8.30147	7.55861	7.73375	8.86474	8.71628	2.73779	1.14e-13	0.182938	0.880551	0.170528	0.800856	-0.0124099	0.993494
ENSMUSG00000027210	Meis2	protein_coding	12043	8.5901	8.69528	8.71708	3.7762	5.06865	5.00035	4.299	2.29323	2.93344	3.48114	4.2845	3.45066	2.59432	-3.94341	1.21e-13	-1.29565	0.141188	-1.15221	0.0917474	0.143438	0.936612
ENSMUSG00000057751	Megf6	protein_coding	7877	4.59978	5.08305	4.72971	7.84094	7.11273	7.22997	6.60505	6.72737	6.46322	6.52825	5.64114	6.82023	6.53695	2.61183	1.27e-13	-0.828454	0.15093	-0.987405	0.0173816	-0.15895	0.885615
ENSMUSG00000037419	Endod1	protein_coding	4645	3.59168	3.93407	4.42818	7.68217	6.58487	6.54581	7.47995	6.796	6.87178	6.88533	6.78658	7.38804	7.0069	3.01249	1.36e-13	0.0452307	0.975624	-0.00269693	0.997932	-0.0479276	0.976151
ENSMUSG00000028134	Ptbp2	protein_coding	9175	8.17787	8.44705	8.49796	5.22856	4.78717	4.87177	5.09303	4.34685	5.05968	5.83934	4.06648	4.34206	4.16124	-3.40628	1.39e-13	-0.101494	0.955986	-0.168067	0.851462	-0.0665728	0.968531
ENSMUSG00000038295	Atg9b	protein_coding	3946	-1.98039	1.60457	0.341537	6.14889	5.88274	6.01139	6.05001	5.95243	5.82696	4.48319	4.45983	6.62131	6.81287	5.41367	1.39e-13	-0.0722356	0.975865	-0.0208987	0.989143	0.0513369	0.988316
ENSMUSG00000043008	Klhl6	protein_coding	2606	2.3186	1.94009	1.94009	6.88026	5.94977	6.2338	5.82088	5.98214	6.77298	5.4795	3.43389	5.45433	5.70675	4.32953	1.45e-13	-0.151471	0.938711	-1.16351	0.0833756	-1.01204	0.433976
ENSMUSG00000021998	Lcp1	protein_coding	9504	4.17773	4.58436	4.03687	7.23125	6.68001	6.67049	5.87059	5.5617	6.541	6.08326	5.41269	5.53872	5.64898	2.5993	1.5e-13	-0.833091	0.144071	-1.19158	0.00228473	-0.358492	0.714905
ENSMUSG00000044456	Rin3	protein_coding	6835	4.59338	4.19284	3.88527	7.56021	6.78574	6.88709	6.9039	7.03509	7.15335	6.06651	6.23919	7.20229	7.02032	2.86664	1.56e-13	-0.0854001	0.954661	-0.405956	0.486061	-0.320556	0.769874
ENSMUSG00000043631	Ecm2	protein_coding	5677	3.22279	3.7428	2.6648	6.40776	6.01666	5.90686	7.22571	7.02074	6.73089	6.48897	5.87539	6.94322	6.84924	2.84942	1.69e-13	0.880902	0.147546	0.470585	0.383015	-0.410317	0.687783
ENSMUSG00000051379	Flrt3	protein_coding	4865	7.06407	7.19532	7.23326	3.52492	3.85277	4.06401	4.73715	3.26211	3.03949	2.72742	2.27026	2.53992	3.29629	-3.33091	1.71e-13	0.0622106	0.970445	-1.07193	0.0747441	-1.13414	0.271098
ENSMUSG00000069495	Epc2	protein_coding	4697	8.64784	8.55044	8.80855	7.08793	6.44263	6.78931	6.86443	6.63049	6.84775	6.73434	6.32995	6.46761	6.36646	-1.87705	1.71e-13	-0.0102548	0.991786	-0.313388	0.409105	-0.303133	0.668702
ENSMUSG00000068015	Lrch1	protein_coding	7734	5.00298	5.09863	4.57235	6.65796	6.67852	6.75369	7.07379	7.24059	7.22371	6.63838	6.70791	6.95861	7.045	1.78873	1.72e-13	0.483513	0.261369	0.150415	0.712731	-0.333098	0.586756
ENSMUSG00000048939	Atp13a5	protein_coding	4661	0.101289	2.36432	0.101289	5.81828	5.50454	5.54431	6.57656	5.53107	6.63111	6.42048	5.02136	5.62238	5.20956	4.34683	1.75e-13	0.699198	0.580139	0.0449534	0.972035	-0.654245	0.648346
ENSMUSG00000042506	Usp22	protein_coding	4886	10.3359	10.4103	10.3527	8.44267	7.99969	8.00421	7.78026	7.05108	7.26017	6.77508	6.73653	7.39742	7.20945	-2.20284	1.8e-13	-0.765666	0.109573	-1.10577	0.000848373	-0.340103	0.682108
ENSMUSG00000029802	Abcg2	protein_coding	8153	3.78002	4.53491	4.48837	7.88556	7.0455	7.15784	8.11751	7.50791	7.99017	6.89568	6.27222	7.63278	7.57473	3.10629	1.8e-13	0.482166	0.651395	-0.21909	0.768727	-0.701256	0.504617
ENSMUSG00000039501	Znfx1	protein_coding	8189	5.8274	5.46217	5.77367	7.57734	7.38384	7.52969	8.54303	8.24916	7.99905	7.83956	7.89665	8.16371	8.11885	1.80269	1.85e-13	0.781782	0.0182056	0.512384	0.0974185	-0.269398	0.686023
ENSMUSG00000038094	Atp13a4	protein_coding	6230	-0.0542697	-2.63923	0.168123	4.12895	5.42277	5.58169	4.31376	4.76037	4.70062	1.54751	2.80099	4.19693	4.2863	5.59218	1.85e-13	-0.571163	0.763169	-1.5929	0.0469335	-1.02173	0.531242
ENSMUSG00000029095	Ablim2	protein_coding	7047	1.35292	1.27045	1.27045	5.16598	6.56296	6.53636	6.27658	4.38155	5.00954	4.78823	6.82527	5.10581	4.61319	4.91987	1.86e-13	-0.77324	0.62879	-0.574893	0.568097	0.198347	0.924605
ENSMUSG00000041625	Ggact	protein_coding	5462	3.30546	1.8725	2.13553	5.26482	5.4046	5.55413	5.84131	5.4834	5.85435	4.97939	5.08512	5.49267	5.33366	2.83357	1.87e-13	0.323625	0.753586	-0.175689	0.787998	-0.499315	0.589518
ENSMUSG00000020272	Stk10	protein_coding	5187	4.71256	4.78497	5.09271	6.71786	7.28126	7.35415	7.6555	8.10178	7.37664	7.47115	7.79838	7.8763	7.96682	2.27251	1.99e-13	0.596311	0.287464	0.644668	0.0939509	0.0483567	0.964424
ENSMUSG00000048001	Hes5	protein_coding	1363	9.32965	9.45559	10.2666	5.83862	6.46102	6.88105	5.66727	5.36786	5.78203	5.36144	5.03191	4.67513	3.51527	-3.28673	2.06e-13	-0.840987	0.351442	-1.67998	0.00126063	-0.838989	0.486047
ENSMUSG00000041731	Pgm5	protein_coding	3611	3.92896	3.50515	4.12488	6.68676	6.92426	6.79736	8.03375	7.12825	7.99466	7.16918	6.46583	7.72279	7.48817	2.93079	2.07e-13	0.969404	0.111126	0.477481	0.39372	-0.491923	0.626539
ENSMUSG00000022433	Csnk1e	protein_coding	6590	9.39866	9.409	9.72292	7.409	7.53906	7.53059	7.44002	6.601	7.3159	7.0092	6.73449	6.61596	6.8721	-2.02396	2.09e-13	-0.329582	0.638423	-0.679158	0.0470676	-0.349575	0.638197
ENSMUSG00000026469	Xpr1	protein_coding	17880	7.96901	7.83655	7.91854	6.48178	5.99915	5.88234	5.67286	5.77052	5.68365	5.35945	5.00123	5.39001	5.27427	-1.76497	2.15e-13	-0.434642	0.364531	-0.880077	0.00101607	-0.445435	0.46128
ENSMUSG00000032786	Alas1	protein_coding	6174	5.9885	5.69572	6.07076	8.63236	7.81583	7.98943	8.44728	8.30459	8.38432	7.65938	7.55585	8.23634	8.03721	2.26263	2.15e-13	0.190254	0.8472	-0.29072	0.542304	-0.480974	0.530338
ENSMUSG00000033715	Akr1c14	protein_coding	3239	-1.69555	-1.69555	1.11181	5.76388	4.8089	4.86534	5.94119	6.56244	6.00489	5.1306	4.26314	6.01883	5.47856	5.32292	2.2e-13	0.983922	0.326403	0.143664	0.895414	-0.840258	0.523048
ENSMUSG00000070034	Sp110	protein_coding	6781	1.99339	3.09648	2.2385	4.86786	5.3624	5.28254	6.24447	5.99937	6.21864	5.4459	5.6591	5.93028	6.17936	2.66451	2.27e-13	0.970404	0.0504211	0.642978	0.147743	-0.327426	0.734446
ENSMUSG00000017446	C1qtnf1	protein_coding	3131	3.90797	4.5822	4.5432	6.66172	6.91205	6.93209	6.32331	5.81047	6.17356	6.05885	5.36551	5.35794	5.40854	2.46558	2.28e-13	-0.720853	0.197039	-1.2649	0.000364357	-0.544049	0.514029
ENSMUSG00000051497	Kcnj16	protein_coding	3936	3.77816	4.17302	3.41559	6.21803	6.51016	6.30832	5.99881	5.54645	5.44953	5.59703	5.02222	4.97808	4.84662	2.52909	2.3e-13	-0.664392	0.272644	-1.21365	0.000952894	-0.549259	0.519627
ENSMUSG00000041361	Myzap	protein_coding	5635	1.96502	2.02915	1.8979	5.8979	5.8792	5.90871	6.37076	4.75709	6.42445	4.87453	5.70214	6.23853	6.77992	3.93032	2.41e-13	0.133879	0.94341	0.165544	0.869029	0.031665	0.990766
ENSMUSG00000081512	Gm15821	protein_coding	1210	1.30996	0.724993	-0.275007	5.70227	6.01671	6.17836	7.39666	6.86858	7.05591	7.52418	6.72395	6.9022	7.28	5.25953	2.46e-13	1.14147	0.0258793	1.15544	0.00631403	0.0139671	0.992584
ENSMUSG00000045312	Lhfpl2	protein_coding	8415	4.6344	4.24896	4.26689	7.47682	6.73232	6.76287	6.5406	6.64152	6.25122	5.36754	5.08854	6.18338	5.81825	2.63828	2.47e-13	-0.546182	0.48435	-1.35667	0.000493944	-0.810486	0.298269
ENSMUSG00000063268	Parp10	protein_coding	4275	2.074	3.11353	1.074	5.37981	5.82936	5.95381	6.83705	6.4592	7.19409	5.7827	6.1292	6.55347	6.71413	3.42381	2.49e-13	1.11889	0.0974282	0.597866	0.330015	-0.521021	0.654388
ENSMUSG00000002997	Prkar2b	protein_coding	3652	8.43851	8.5161	8.67531	4.9642	5.38892	5.24221	5.60342	5.59963	6.17023	5.00993	4.73712	6.41814	6.4765	-3.33648	2.57e-13	0.60758	0.57862	0.659389	0.311298	0.0518095	0.978629
ENSMUSG00000027204	Fbn1	protein_coding	12128	4.90356	5.39691	4.87141	7.47988	7.98856	8.08854	6.76918	5.88473	6.65476	5.36985	5.81537	6.31281	6.54765	2.79803	2.66e-13	-1.38938	0.00474501	-1.79475	5.7e-06	-0.405374	0.702495
ENSMUSG00000116358	AC161165.4	protein_coding	899	13.66	14.0124	14.6493	11.7144	10.3576	10.519	10.1193	9.6386	10.2621	9.1868	9.72645	10.0454	9.22558	-3.168	2.71e-13	-0.967739	0.195324	-1.40709	0.00456051	-0.439351	0.719228
ENSMUSG00000025026	Add3	protein_coding	4938	6.66474	7.09482	6.68192	9.56142	8.91077	8.96627	9.31681	8.61157	9.11393	8.2295	8.29644	8.87801	8.59829	2.34923	2.78e-13	-0.133442	0.903362	-0.652806	0.113898	-0.519363	0.519986
ENSMUSG00000024883	Rin1	protein_coding	4792	2.1988	2.64626	2.0613	5.32433	5.63392	5.73116	5.72049	5.42528	5.9292	4.92611	5.11989	6.22324	6.17391	3.25027	2.98e-13	0.132827	0.931005	0.156202	0.842364	0.0233752	0.990766
ENSMUSG00000004902	Slc25a18	protein_coding	1911	3.58923	3.92365	2.76611	8.21288	7.4832	7.5276	7.34287	6.66231	6.5251	7.10656	4.72271	6.74218	5.47839	4.27787	3.16e-13	-0.890631	0.457207	-1.48012	0.0287358	-0.589489	0.707897
ENSMUSG00000029534	St7	protein_coding	9042	5.43069	5.8485	5.82054	3.09014	3.79987	3.71095	3.92722	3.70671	3.69372	3.64951	3.76837	3.49987	3.80926	-2.13843	3.22e-13	0.207594	0.828433	0.113391	0.845046	-0.0942028	0.925191
ENSMUSG00000060257	Scrt2	protein_coding	3395	9.52488	9.29255	9.27756	3.96451	5.36427	5.13684	3.55845	4.3661	1.40651	3.62978	3.37425	2.35851	1.46168	-4.42806	3.38e-13	-1.40798	0.188451	-2.01716	0.00539868	-0.609177	0.740756
ENSMUSG00000030077	Chl1	protein_coding	12293	8.15954	8.13303	8.20161	4.8065	5.08277	4.95895	3.81215	2.79152	3.65636	4.54602	4.45649	2.99401	3.09361	-3.21093	3.4e-13	-1.46569	0.0160576	-1.00726	0.0726996	0.458432	0.717259
ENSMUSG00000021876	Rnase4	protein_coding	1637	5.12184	5.41823	6.21968	8.8814	7.95554	8.19077	8.33541	8.28907	8.12184	8.17185	7.5084	7.90672	7.86375	2.7327	3.4e-13	-0.145132	0.911517	-0.515561	0.321101	-0.370428	0.718589
ENSMUSG00000054808	Actn4	protein_coding	6127	7.94992	7.9838	8.15218	10.5368	9.96866	10.0143	10.2322	9.87705	10.1912	9.44003	9.49364	10.2167	9.95099	2.16562	3.62e-13	-0.088313	0.935851	-0.385025	0.372808	-0.296712	0.723173
ENSMUSG00000057143	Trim12c	protein_coding	3740	4.32578	5.05116	4.11933	6.56864	7.38192	7.24944	7.0947	7.25449	7.38467	7.59728	7.91457	7.24402	7.56787	2.55299	3.68e-13	0.140044	0.906226	0.490859	0.307315	0.350815	0.713436
ENSMUSG00000031628	Casp3	protein_coding	3357	8.48884	8.59156	8.95587	6.20119	5.19539	5.36372	4.6434	4.61681	3.83779	5.18207	3.73152	4.44084	4.30799	-3.03977	3.71e-13	-1.24489	0.0492823	-1.14943	0.0265684	0.0954613	0.951607
ENSMUSG00000022419	Deptor	protein_coding	8874	1.30985	2.57834	2.05987	5.28087	4.82693	4.73164	4.62851	4.49733	4.79293	3.466	3.8756	4.39019	4.2979	2.89233	3.72e-13	-0.319634	0.775767	-0.909616	0.0521815	-0.589982	0.5382
ENSMUSG00000018381	Abi3	protein_coding	4153	1.64629	3.85274	3.1553	6.42966	6.65091	6.68285	6.41795	6.51668	7.35524	7.17362	6.60707	6.30139	6.61572	3.45026	3.75e-13	0.235842	0.87543	0.116861	0.90213	-0.118981	0.93771
ENSMUSG00000074457	S100a16	protein_coding	1617	4.21357	3.11404	4.97911	8.25797	7.5539	7.43112	7.5702	7.06755	7.46655	6.33214	7.37034	7.62827	7.28666	3.50271	3.98e-13	-0.409441	0.759891	-0.563955	0.404537	-0.154513	0.917384
ENSMUSG00000025207	Sema4g	protein_coding	4872	7.83313	7.83702	8.21931	5.19122	5.83559	5.83993	4.74589	4.71174	4.28534	4.69364	4.19418	4.04686	3.87917	-2.31919	4.17e-13	-1.06155	0.0187799	-1.42496	5.11e-05	-0.363417	0.70069
ENSMUSG00000040543	Pitpnm3	protein_coding	9815	1.74941	1.70501	1.87494	4.3985	5.44509	5.53755	6.32037	5.48853	5.4798	4.4581	5.91592	5.84095	5.81002	3.43422	4.44e-13	0.607721	0.566181	0.401508	0.574695	-0.206212	0.884634
ENSMUSG00000030711	Sult1a1	protein_coding	1507	3.10876	4.40832	4.21568	7.77464	7.62391	7.80476	8.76709	8.03534	8.27251	7.26966	5.86791	7.60706	8.00264	3.72343	4.79e-13	0.655177	0.564366	-0.360291	0.653922	-1.01547	0.361769
ENSMUSG00000029070	Mxra8	protein_coding	2918	4.66447	4.93075	4.64484	7.71946	7.66883	7.81528	8.1692	6.71301	7.65224	6.92432	5.94318	7.04046	6.9614	2.98322	4.89e-13	-0.105256	0.944236	-0.956908	0.0564131	-0.851651	0.357132
ENSMUSG00000025626	Phf6	protein_coding	6946	7.32665	7.57886	7.54255	4.81853	4.58696	4.78056	4.47191	4.2155	4.99823	2.73451	3.92644	4.4132	3.70193	-2.75496	5.06e-13	-0.129991	0.928197	-0.914591	0.0608335	-0.7846	0.393862
ENSMUSG00000024873	Cnih2	protein_coding	1237	9.18701	9.23619	10.1464	4.94108	6.17414	6.262	5.3579	5.05714	4.94108	5.38891	6.26377	4.27451	4.95777	-3.6832	5.12e-13	-0.780424	0.509526	-0.512013	0.530486	0.268411	0.869646
ENSMUSG00000029650	Slc46a3	protein_coding	2458	3.16195	1.50987	3.8318	7.42019	6.67483	6.70314	6.73829	7.01136	5.90219	5.75867	5.60571	6.68242	6.37973	3.85709	5.28e-13	-0.353562	0.822205	-0.799252	0.247783	-0.445689	0.75635
ENSMUSG00000038151	Prdm1	protein_coding	5579	0.841922	-0.895044	0.104956	6.05527	4.60162	4.54682	3.15673	2.62094	4.53122	3.32822	2.27432	2.64191	3.35652	5.06424	5.3e-13	-1.57207	0.109573	-2.27729	0.000897345	-0.705218	0.685668
ENSMUSG00000035456	Prdm8	protein_coding	4855	7.86901	7.52305	7.85752	3.94935	4.3793	4.72409	3.54282	2.42555	2.24409	3.66626	3.08058	3.97173	2.09762	-3.36924	5.33e-13	-1.52152	0.0265462	-1.03127	0.0936201	0.490246	0.733301
ENSMUSG00000021281	Tnfaip2	protein_coding	4984	-0.317304	1.38314	1.93062	4.43758	4.70055	4.3876	4.27636	3.81221	3.77016	5.57839	5.83828	5.2055	5.63268	3.24737	5.38e-13	-0.540569	0.54316	1.066	0.0170407	1.60656	0.00360891
ENSMUSG00000092463	Gm20489	protein_coding	1350	1.88897	2.73697	3.152	7.99749	6.93747	7.16336	6.42617	4.77902	7.44968	6.00754	5.68045	6.81824	6.25156	4.75748	5.38e-13	-0.849503	0.530664	-1.1878	0.123009	-0.338294	0.851811
ENSMUSG00000021097	Clmn	protein_coding	12409	2.82612	2.87448	2.68861	6.18367	5.84915	5.81898	5.88174	6.10455	6.62289	5.57066	7.20478	5.79239	5.93755	3.16143	5.85e-13	0.277485	0.841829	0.324439	0.645565	0.0469538	0.979149
ENSMUSG00000070594	Gm4788	protein_coding	3187	1.64973	2.02824	1.13516	5.12222	5.32099	5.35463	6.56824	6.24432	6.00728	5.67208	5.24507	6.7626	6.27778	3.6211	5.85e-13	1.02118	0.138448	0.834662	0.129273	-0.186519	0.888433
ENSMUSG00000079057	Cyp4v3	protein_coding	3808	1.39289	1.87832	2.46328	5.80568	5.78109	5.59145	6.8839	5.15741	7.00466	5.24377	5.42068	5.94777	6.04499	3.75078	5.85e-13	0.829227	0.378149	-0.0234822	0.982647	-0.852709	0.471044
ENSMUSG00000006301	Tmbim1	protein_coding	12659	2.87707	4.01033	3.07938	5.66883	5.94073	6.04821	6.41726	6.06413	5.77878	5.8686	6.06453	6.21638	6.24482	2.48397	5.93e-13	0.215445	0.844053	0.211344	0.716319	-0.00410125	0.998106
ENSMUSG00000018604	Tbx3	protein_coding	6624	4.19116	3.38082	3.24958	7.71317	6.39809	6.57533	7.62247	6.94371	7.64842	6.58832	6.62719	7.62183	7.35398	3.34942	5.94e-13	0.420205	0.747442	0.0986377	0.918619	-0.321567	0.809458
ENSMUSG00000047904	Sstr2	protein_coding	2143	8.33082	8.36185	8.44533	3.3598	4.03558	4.2652	2.67203	4.26435	1.70772	1.7086	3.03803	2.72273	-1.04447	-4.43683	6.03e-13	-0.708471	0.68246	-1.73117	0.0356898	-1.0227	0.567996
ENSMUSG00000089809	Rasgef1b	protein_coding	13805	6.90113	6.98107	7.07474	3.64751	3.49784	3.8014	3.54351	1.52795	3.72068	3.00296	2.81869	2.19278	2.02293	-3.33268	6.04e-13	-0.439675	0.741879	-1.09159	0.0650513	-0.651916	0.5983
ENSMUSG00000020021	Fgd6	protein_coding	8241	4.24258	4.79638	4.07612	7.3048	6.85505	6.90773	6.7528	6.25976	6.73197	6.45191	5.69574	6.65842	6.91623	2.63087	6.1e-13	-0.437174	0.62945	-0.539628	0.284637	-0.102454	0.931838
ENSMUSG00000035835	Plppr3	protein_coding	4357	9.37452	9.46163	9.94846	6.92106	6.93669	6.88169	6.44089	6.11512	7.25821	5.02118	5.8489	6.02649	6.0917	-2.70444	6.2e-13	-0.224111	0.856797	-1.10702	0.0131811	-0.882909	0.281046
ENSMUSG00000101716	Gm12057	protein_coding	882	2.50308	3.76611	3.35107	7.16983	6.57689	6.70163	8.00965	6.88617	7.70471	6.95285	7.45631	7.11042	7.24754	3.53869	6.58e-13	0.775292	0.295251	0.369309	0.556497	-0.405983	0.716487
ENSMUSG00000048163	Selplg	protein_coding	4272	0.712443	3.22702	3.5198	7.56687	7.67934	7.87077	6.69277	7.76945	8.65328	8.60571	7.09005	7.16656	6.41146	4.80616	6.79e-13	0.204186	0.931651	-0.152248	0.911432	-0.356433	0.857486
ENSMUSG00000038797	Zscan2	protein_coding	2994	7.76222	7.70794	7.91976	5.39521	5.28106	5.68354	5.39346	5.21487	6.23171	5.45882	5.10813	5.37274	5.52837	-2.33363	6.92e-13	0.223234	0.83231	-0.0902146	0.896207	-0.313449	0.744055
ENSMUSG00000004565	Pnpla6	protein_coding	9698	4.72794	5.33334	5.27306	7.38052	7.52464	7.50787	7.68733	7.59936	7.82166	6.95008	6.92031	7.33909	7.92341	2.33658	6.95e-13	0.233264	0.815575	-0.129046	0.832097	-0.36231	0.682787
ENSMUSG00000051855	Mest	protein_coding	3945	8.34528	8.68886	8.63468	6.49975	5.50096	5.63944	5.01771	5.14949	5.84652	4.8282	4.85066	4.44568	5.14123	-2.6164	7.14e-13	-0.560181	0.495544	-1.10991	0.0110014	-0.549727	0.5718
ENSMUSG00000032278	Paqr5	protein_coding	3954	0.60165	2.97088	-0.983313	6.409	5.98479	6.16254	7.9381	7.7074	7.50252	7.03437	6.25868	7.76066	7.63409	4.4785	7.38e-13	1.53138	0.084968	1.08815	0.149564	-0.443234	0.78882
ENSMUSG00000025427	Rnf165	protein_coding	10134	8.30453	7.99146	7.93033	3.54151	4.8886	4.92449	3.46867	4.09324	3.06826	3.84561	4.68405	3.52226	2.86378	-3.50487	7.41e-13	-0.977836	0.286087	-0.70232	0.314716	0.275516	0.855663
ENSMUSG00000036964	Trim17	protein_coding	3736	7.93928	8.45606	8.29203	6.0815	5.38346	5.70258	4.72103	4.64306	3.65309	4.75473	4.89913	4.67986	4.32359	-2.49633	7.7e-13	-1.33868	0.00399278	-1.07096	0.0106986	0.267718	0.804679
ENSMUSG00000071984	Fndc1	protein_coding	9903	2.15157	1.39257	1.69213	5.52818	5.73022	5.69423	3.95107	2.00721	4.02305	3.79315	3.05219	3.1539	1.99523	3.87409	7.7e-13	-2.0734	0.00156663	-2.5271	3.5e-06	-0.453695	0.7648
ENSMUSG00000027346	Gpcpd1	protein_coding	7289	5.76364	6.28403	6.36069	8.92463	8.54134	8.6002	8.63241	8.78551	8.80006	8.5528	7.53372	8.32162	8.92669	2.53926	7.94e-13	0.0425895	0.973582	-0.28141	0.623338	-0.324	0.747596
ENSMUSG00000030495	Slc7a10	protein_coding	2111	5.39781	5.41393	5.17	8.01747	8.30995	8.40624	7.3376	7.8386	7.48813	7.87598	6.16407	6.85777	7.01616	2.92282	8.02e-13	-0.684876	0.399876	-1.14777	0.015105	-0.462894	0.674193
ENSMUSG00000005161	Prdx2	protein_coding	3050	9.99852	10.5608	11.2941	8.43968	7.34871	7.38593	7.47962	7.05285	7.49448	6.99124	6.65538	7.13882	7.06841	-2.89781	8.22e-13	-0.460757	0.662873	-0.842692	0.106631	-0.381935	0.7431
ENSMUSG00000010358	Ifi35	protein_coding	1727	1.79669	1.53366	2.91217	5.9532	6.00991	6.06719	8.00893	7.75097	7.04462	6.46622	6.23692	7.51356	6.85186	3.79978	8.36e-13	1.64416	0.00273566	0.841988	0.138902	-0.802173	0.449534
ENSMUSG00000051590	Map3k19	protein_coding	4883	1.51959	0.712232	-0.287768	6.64297	4.51041	4.8067	5.80583	5.01481	5.25913	4.10542	4.28285	5.06297	5.54218	4.82007	9.36e-13	-0.248063	0.907105	-0.779141	0.379604	-0.531078	0.758959
ENSMUSG00000096934	Gm26658	lincRNA	2500	6.30743	6.70044	6.66676	1.848	1.92876	2.49401	2.44974	-0.864837	-1.32193	2.74934	2.07877	0.799992	2.19267	-4.43182	9.46e-13	-0.979175	0.569305	-0.044711	0.977056	0.934464	0.647435
ENSMUSG00000047419	Cmya5	protein_coding	11850	-0.107384	1.52065	1.13362	3.328	4.41806	4.74216	4.32231	4.36601	4.34607	3.5777	3.24892	3.37528	3.16077	3.28332	9.46e-13	0.0635209	0.96882	-0.933286	0.0870927	-0.996807	0.284664
ENSMUSG00000063704	Mapk15	protein_coding	2563	1.22713	2.22713	1.81209	6.02587	5.71598	5.88312	6.12218	6.12163	6.98646	4.98645	4.23049	5.47833	6.19718	4.06787	9.51e-13	0.591852	0.632671	-0.480687	0.533917	-1.07254	0.331473
ENSMUSG00000022773	Ypel1	protein_coding	2659	7.41884	8.08697	8.16655	4.11268	4.28911	4.56903	4.16814	4.21613	4.79857	1.88277	3.77408	3.61793	4.73174	-3.58755	9.66e-13	0.0861277	0.966376	-0.513052	0.528455	-0.59918	0.677155
ENSMUSG00000050315	Synpo2	protein_coding	13138	2.14231	2.09168	2.16697	5.60174	5.1292	5.14141	6.81849	5.88608	6.66803	6.57314	5.621	7.15695	7.3409	3.17346	9.86e-13	1.20449	0.0606544	1.5042	0.00166782	0.299707	0.811795
ENSMUSG00000031563	Wwc2	protein_coding	13784	4.34436	4.62871	4.16344	7.27847	6.5767	6.66683	7.19062	6.38984	7.00543	6.35602	6.39129	7.08687	6.9186	2.48363	9.98e-13	0.0256868	0.987169	-0.151244	0.814357	-0.176931	0.866494
ENSMUSG00000018796	Acsl1	protein_coding	10483	3.13358	2.87681	3.20993	6.00234	5.05509	5.18084	4.60224	4.65207	4.9138	4.83779	4.51321	4.66858	4.34466	2.39435	1.01e-12	-0.744964	0.177673	-0.873221	0.0267806	-0.128256	0.903215
ENSMUSG00000034487	Kdelc2	protein_coding	3642	4.32509	5.1465	5.10105	8.0586	7.61478	7.58863	7.42601	6.22172	6.85637	6.42893	6.35472	7.18793	6.9553	2.86667	1.02e-12	-0.851728	0.21932	-0.994825	0.0396831	-0.143097	0.910155
ENSMUSG00000032514	Ttc21a	protein_coding	5388	-0.107822	-0.42975	1.74018	6.98599	5.09778	4.88396	6.57073	5.99313	6.87631	5.9083	3.90954	5.78493	6.35333	5.24695	1.02e-12	0.538045	0.795036	-0.259131	0.840346	-0.797176	0.666813
ENSMUSG00000022456	2018-09-03	protein_coding	6620	9.72618	9.76026	9.95331	5.48749	6.38184	6.36764	5.83367	4.47173	4.21568	5.40333	6.03532	4.78741	4.13569	-3.68098	1.09e-12	-1.10727	0.227664	-0.878414	0.211084	0.228854	0.888886
ENSMUSG00000039735	Fnbp1l	protein_coding	12376	9.03164	9.08434	9.41935	7.41013	6.79191	6.79899	7.17404	6.7789	6.94701	6.43803	6.32922	6.93435	6.98889	-2.15881	1.09e-12	-0.05405	0.964177	-0.327771	0.477601	-0.273721	0.751099
ENSMUSG00000032649	Colgalt2	protein_coding	4245	3.08416	2.91424	2.82113	6.00699	5.52518	5.87313	6.15932	6.17868	5.85675	5.11478	4.44879	5.8879	5.50078	2.87108	1.09e-12	0.256704	0.829967	-0.482331	0.381743	-0.739034	0.412738
ENSMUSG00000038255	Neurod2	protein_coding	3142	10.2183	10.2229	10.3896	3.87188	5.476	5.67615	4.82042	3.93469	2.43578	5.98437	5.69803	4.44752	2.40348	-5.07607	1.25e-12	-1.1735	0.444897	-0.0530911	0.974357	1.12041	0.542496
ENSMUSG00000058756	Thra	protein_coding	4614	10.5927	10.6808	11.2861	9.18038	8.93201	8.84194	9.00741	8.80086	8.96891	8.86994	9.27327	9.02377	8.90171	-1.89573	1.27e-12	-0.0630994	0.951459	0.0344375	0.953761	0.0975369	0.908828
ENSMUSG00000050908	Tvp23a	protein_coding	3971	7.01331	7.03564	7.34589	4.92936	5.16066	5.15369	4.75617	4.89385	5.16024	4.64655	4.95551	4.41782	4.21541	-2.05225	1.33e-12	-0.140245	0.889535	-0.505213	0.216253	-0.364968	0.661592
ENSMUSG00000028664	Ephb2	protein_coding	12608	8.29027	8.15872	7.95522	3.39901	4.91912	4.90861	3.78378	3.6588	4.0852	2.55796	3.87828	2.27301	1.95349	-3.57773	1.37e-12	-0.708932	0.545224	-1.69176	0.00358541	-0.982832	0.432244
ENSMUSG00000028927	Padi2	protein_coding	5013	2.19789	1.84425	2.19789	6.50405	5.37432	5.33156	6.25702	4.68601	6.26304	5.34054	6.19511	5.53096	5.09581	3.75393	1.42e-12	0.0579236	0.974565	-0.2418	0.789481	-0.299723	0.839722
ENSMUSG00000067279	Ppp1r3c	protein_coding	2719	2.55692	2.87885	3.14189	6.15684	6.38794	6.52185	6.93486	5.84691	6.33171	6.10932	4.37266	5.57366	5.943	3.48544	1.43e-12	0.077651	0.965769	-0.729534	0.244276	-0.807186	0.484244
ENSMUSG00000028015	Ctso	protein_coding	5123	3.25772	2.45037	3.5499	6.5559	5.66494	5.95909	6.49606	5.92665	6.46319	6.40078	5.53912	6.40879	5.75887	2.9511	1.49e-12	0.211703	0.872583	-0.030415	0.974018	-0.242118	0.83898
ENSMUSG00000027500	Stmn2	protein_coding	5602	8.67582	8.97758	9.8983	5.6278	6.49267	6.482	6.89622	6.75905	6.32463	6.45157	7.16479	7.72344	7.24518	-3.02708	1.51e-12	0.42498	0.721597	0.960211	0.0750643	0.535231	0.640166
ENSMUSG00000056737	Capg	protein_coding	2529	1.98336	3.2464	3.41632	6.77518	6.1065	6.40196	6.92036	6.73323	5.54408	7.07847	6.4079	7.31863	6.78269	3.44549	1.52e-12	0.0604554	0.97042	0.483257	0.478751	0.422802	0.741517
ENSMUSG00000040147	Maob	protein_coding	2789	-0.479748	0.84218	2.10521	6.12758	5.29932	5.07315	6.72774	6.56231	6.82403	7.26394	5.40923	6.95051	6.94174	4.38735	1.55e-12	1.13849	0.198567	1.21954	0.0564961	0.0810525	0.964749
ENSMUSG00000051650	B3gnt2	protein_coding	3350	2.50377	4.23312	2.8997	7.36958	6.57096	6.73051	8.12554	7.20879	7.84455	7.08199	6.16609	7.41942	7.29685	3.51992	1.56e-12	0.843215	0.374727	0.133317	0.89273	-0.709898	0.559116
ENSMUSG00000030966	Trim21	protein_coding	3714	0.691989	1.10703	2.19449	4.92721	4.79683	4.79743	5.9722	5.84952	6.66927	5.78315	5.45674	5.91545	6.38619	3.36454	1.69e-12	1.37145	0.0081506	1.08508	0.0215762	-0.286367	0.801931
ENSMUSG00000016624	Phf21b	protein_coding	4264	9.21954	9.39312	9.34398	5.60823	6.63297	6.56689	5.96486	6.05837	5.13661	4.03795	5.13856	5.51353	5.44677	-2.98014	1.7e-12	-0.566855	0.573472	-1.19804	0.0185373	-0.631186	0.567495
ENSMUSG00000027799	Nbea	protein_coding	31361	7.85087	7.77561	7.6362	5.32602	5.69504	5.68027	5.69645	5.23103	5.37893	4.94167	5.86257	5.24246	4.94069	-2.17975	1.86e-12	-0.128135	0.904593	-0.278061	0.570906	-0.149927	0.876691
ENSMUSG00000029291	Rufy3	protein_coding	10214	8.16421	8.19104	8.49223	6.00067	5.82531	5.89469	5.55728	5.86617	4.81745	4.98558	5.91172	5.29301	5.2914	-2.38184	1.87e-12	-0.433118	0.599171	-0.496526	0.298983	-0.0634078	0.95756
ENSMUSG00000029313	Aff1	protein_coding	9458	5.4238	5.27022	5.16361	7.7436	7.364	7.5082	8.11187	7.66057	7.89993	7.52554	6.83316	7.9145	7.84636	2.25712	1.87e-12	0.355741	0.667744	0.0413241	0.953481	-0.314417	0.726847
ENSMUSG00000022763	Aifm3	protein_coding	2678	4.9364	5.16381	4.88262	7.19723	7.83818	7.98419	8.84808	7.49126	8.06467	7.43583	7.89442	7.72313	7.6784	2.71316	1.87e-12	0.530772	0.534849	-0.0202629	0.98171	-0.551035	0.566567
ENSMUSG00000024066	Xdh	protein_coding	4587	0.387412	-2.19755	0.609804	3.9522	3.74502	3.30644	8.30009	8.41436	8.25263	8.02177	7.71446	8.35587	8.29224	3.65587	1.88e-12	4.64312	2.58e-48	4.43717	8.14e-50	-0.205944	0.820791
ENSMUSG00000071708	Sms	protein_coding	6010	7.10263	7.27372	7.59875	4.88837	4.3552	4.08101	5.06345	4.76454	4.14056	3.6803	5.01844	4.60064	4.95161	-2.86318	1.91e-12	0.228213	0.866119	0.176401	0.819248	-0.0518127	0.974523
ENSMUSG00000005142	Man2b1	protein_coding	8026	4.3962	5.4424	5.12975	7.79055	7.56863	7.60471	6.4005	5.96811	6.9683	6.69107	6.00417	6.5117	6.0533	2.60543	1.91e-12	-1.15291	0.023581	-1.31327	0.00122548	-0.160366	0.889419
ENSMUSG00000066894	Vsig10	protein_coding	5305	1.68011	2.72193	1.76257	5.4192	5.30277	5.60789	5.36431	4.88263	5.2365	4.91184	4.18097	5.37278	5.83764	3.31234	1.95e-12	-0.272724	0.847103	-0.249103	0.745691	0.0236205	0.990766
ENSMUSG00000024952	Rps6ka4	protein_coding	3119	4.68084	5.00277	4.05936	7.15008	7.31643	7.21762	7.60863	6.95556	7.2507	7.07884	6.60649	7.70242	7.19216	2.59789	2.02e-12	0.0675819	0.961846	-0.0317229	0.970775	-0.0993048	0.932961
ENSMUSG00000025037	Maoa	protein_coding	4167	5.87173	6.01245	5.9689	8.85911	8.12514	8.11056	8.55725	7.99985	8.02713	7.82176	7.45485	8.43469	8.22497	2.4565	2.2e-12	-0.190017	0.8674	-0.376472	0.471948	-0.186455	0.859228
ENSMUSG00000037169	Mycn	protein_coding	3295	8.77258	8.65802	8.90726	5.76354	5.23936	5.46489	4.78319	3.73681	3.18661	2.08795	1.68042	3.4891	3.33489	-3.27886	2.29e-12	-1.441	0.0364837	-2.64177	1.94e-07	-1.20077	0.273153
ENSMUSG00000029999	Tgfa	protein_coding	6490	3.65933	2.58718	3.76121	6.8602	5.87994	6.08222	6.07022	6.41708	5.54971	5.46756	5.45141	5.97829	5.79989	2.91329	2.34e-12	-0.283389	0.822656	-0.645033	0.244	-0.361645	0.753302
ENSMUSG00000005686	Ampd3	protein_coding	5627	2.96707	3.71709	2.36562	5.53554	6.16379	6.3269	6.42031	6.09401	6.61616	6.49378	5.47987	5.88694	6.07059	2.92619	2.42e-12	0.344773	0.770627	-0.0207434	0.981987	-0.365516	0.748376
ENSMUSG00000047021	Cfap65	protein_coding	7817	1.89137	2.55695	0.940276	6.68264	5.53783	5.60421	6.61608	5.91674	7.53323	5.80509	5.73583	6.00705	7.23957	4.10192	2.5e-12	0.798473	0.535047	0.300962	0.763545	-0.497511	0.755365
ENSMUSG00000041633	Kctd12b	protein_coding	4906	2.91491	2.79292	3.40589	7.06959	6.14445	6.21151	5.95517	4.48447	5.91002	6.09262	4.71758	5.65392	5.86914	3.47588	2.56e-12	-0.945571	0.287972	-0.871588	0.170189	0.0739831	0.965873
ENSMUSG00000058135	Gstm1	protein_coding	1473	5.44124	6.51806	6.88419	9.61242	8.91482	8.9473	9.4376	9.02504	9.33606	8.77617	8.28304	9.09259	8.48509	2.7956	2.58e-12	0.082073	0.959258	-0.503057	0.378197	-0.58513	0.559116
ENSMUSG00000066000	Zfp979	protein_coding	4111	-0.454527	-2.03949	0.282439	5.36139	4.46496	4.56072	3.67971	4.462	3.54547	4.80436	2.83514	3.57428	4.50753	5.30611	2.59e-12	-0.902041	0.4653	-0.730589	0.379108	0.171452	0.92771
ENSMUSG00000045968	Teddm2	protein_coding	4905	4.0456	4.61264	4.0456	6.73641	6.57341	6.56283	6.51868	6.26613	6.2175	6.25814	6.98908	6.69185	5.96058	2.36566	2.62e-12	-0.28537	0.768512	-0.0975559	0.883421	0.187814	0.849782
ENSMUSG00000032420	Nt5e	protein_coding	8602	0.48029	0.702683	0.702683	4.61643	5.14948	5.33792	6.14504	3.08034	4.83197	3.35891	3.69595	3.40957	4.28141	4.43421	2.63e-12	0.101671	0.965046	-1.32934	0.073836	-1.43101	0.246923
ENSMUSG00000020358	Hnrnpab	protein_coding	2782	12.109	12.1975	12.4788	10.3276	9.63637	9.6684	9.26544	8.26637	8.95119	8.50803	8.52118	9.06576	8.77503	-2.35663	2.7e-12	-1.02823	0.0305062	-1.17777	0.00170967	-0.149532	0.888433
ENSMUSG00000007379	Dennd2c	protein_coding	6858	1.74577	1.47014	1.54414	4.57976	4.30384	4.54535	3.96788	3.10557	4.08019	3.35237	3.26034	3.61092	4.03226	2.88968	2.72e-12	-0.695092	0.341641	-0.881218	0.0612136	-0.186126	0.876912
ENSMUSG00000040998	Npnt	protein_coding	5026	4.7474	4.46501	5.08844	8.0821	7.93766	8.08754	6.98363	5.77873	6.50664	5.56628	6.6156	7.5119	7.07448	3.24788	2.83e-12	-1.53169	0.0134124	-1.18242	0.033986	0.349269	0.793098
ENSMUSG00000028464	Tpm2	protein_coding	2909	4.72626	5.40199	5.63939	7.86887	7.50758	7.41988	7.74346	7.7012	8.09972	7.9792	8.04119	7.91007	7.35069	2.30622	2.86e-12	0.248693	0.802117	0.23306	0.662607	-0.0156328	0.990766
ENSMUSG00000001493	Meox1	protein_coding	2228	-1.15575	-1.15575	-1.15575	7.36781	5.95674	6.21818	3.71545	1.62327	5.11104	2.33055	3.59858	3.2881	3.14734	7.80629	2.89e-12	-2.55816	0.00469872	-3.48463	2.09e-06	-0.926477	0.634196
ENSMUSG00000024781	Lipa	protein_coding	2969	4.45239	4.69681	5.07388	8.03179	7.37902	7.27407	6.90213	7.1445	6.75645	6.38393	5.33322	6.82807	6.32439	2.8372	2.9e-12	-0.658524	0.425148	-1.28974	0.00442463	-0.631217	0.527905
ENSMUSG00000045629	Sh3tc2	protein_coding	4536	-0.596458	-2.18142	1.51902	6.24484	5.25757	5.39533	5.31427	4.56107	5.10398	5.16286	6.15787	4.14995	3.5176	5.3799	2.99e-12	-0.673229	0.721125	-0.610069	0.570094	0.0631593	0.984635
ENSMUSG00000022483	Col2a1	protein_coding	9243	6.2116	7.2623	8.64104	2.18396	2.78483	2.53919	2.5633	-1.75127	3.03957	2.59987	2.37996	1.16149	1.65416	-5.18216	3.01e-12	-0.248676	0.929562	-0.471604	0.71678	-0.222928	0.928792
ENSMUSG00000003199	Mpnd	protein_coding	2305	9.03005	9.19611	9.59694	7.66251	7.13339	7.35214	7.44604	7.6532	7.55678	7.29834	7.24032	7.67538	7.28919	-1.89682	3.12e-12	0.156253	0.863885	-0.010355	0.987332	-0.166609	0.839105
ENSMUSG00000043067	Dpy19l1	protein_coding	6350	8.21436	8.23184	8.28234	6.8311	6.2801	6.34994	6.02887	5.61688	5.9807	6.06272	6.35192	6.08452	6.16319	-1.73643	3.13e-12	-0.617853	0.131053	-0.336327	0.351792	0.281526	0.688483
ENSMUSG00000024887	Asah2	protein_coding	4682	2.67977	1.58023	2.81727	6.17375	5.41588	5.60541	5.92701	5.40988	6.07666	4.76697	6.11217	6.21221	5.64182	3.31247	3.23e-12	0.0657888	0.96882	0.0187022	0.98601	-0.0470866	0.980522
ENSMUSG00000035011	Zbtb7a	protein_coding	6808	5.37743	6.04012	5.67156	7.98766	7.49469	7.61856	8.02045	7.59374	7.84748	7.79722	7.44511	7.97948	7.76569	1.99344	3.24e-12	0.116053	0.906226	0.0440451	0.942615	-0.0720077	0.940099
ENSMUSG00000024793	Tnfrsf25	protein_coding	2277	0.397828	-0.187134	0.812866	4.98279	5.53304	5.32512	5.75446	5.91381	5.82409	4.50862	4.95053	5.5347	6.39159	4.90192	3.27e-12	0.531973	0.68406	0.228676	0.801229	-0.303298	0.836991
ENSMUSG00000020919	Stat5b	protein_coding	5539	5.24462	5.17423	4.99798	6.81346	6.6861	6.75381	6.77313	6.43041	6.56104	6.68201	6.39414	6.72107	6.74541	1.60916	3.37e-12	-0.155457	0.826953	-0.109286	0.790022	0.046171	0.954352
ENSMUSG00000021025	Nfkbia	protein_coding	1610	6.20776	6.33531	6.53211	9.04934	8.93599	8.93432	10.0338	10.012	10.1458	9.1053	8.69346	9.93471	10.1238	2.60949	3.67e-12	1.09103	0.0384718	0.605354	0.22626	-0.485678	0.611789
ENSMUSG00000020737	Hn1	protein_coding	2149	10.7617	10.9574	11.5747	7.64453	7.07229	7.0342	6.28691	3.67535	6.38819	4.8089	5.43088	6.07354	6.1899	-3.86336	3.72e-12	-1.40902	0.116673	-1.55023	0.0207247	-0.141212	0.941538
ENSMUSG00000059895	Ptp4a3	protein_coding	9351	4.34473	4.76356	4.8138	6.44376	6.50379	6.48158	6.42744	5.92546	6.16074	6.21247	6.01967	6.51335	6.1876	1.8212	3.72e-12	-0.289808	0.666301	-0.232016	0.568771	0.0577926	0.949463
ENSMUSG00000094910	D430019H16Rik	protein_coding	5786	9.28881	9.23396	9.01626	4.63736	5.13143	5.21848	3.47614	2.92452	4.37432	2.59759	4.46639	2.91128	1.10756	-4.16586	3.77e-12	-1.29723	0.225152	-1.77792	0.0131813	-0.480688	0.788504
ENSMUSG00000050737	Ptges	protein_coding	3931	2.41742	2.27303	1.19503	6.47631	5.7149	5.79351	5.60412	4.67202	5.47631	3.86896	3.34334	5.40441	4.66523	3.98111	3.77e-12	-0.728048	0.558671	-1.50134	0.0188181	-0.773295	0.577368
ENSMUSG00000007107	Atp1a4	protein_coding	3667	2.51772	1.93275	2.93275	5.4108	5.83047	5.90069	5.38433	4.58249	6.16432	4.46968	4.46469	4.45677	4.71972	3.2136	3.84e-12	-0.209353	0.882481	-1.1984	0.019772	-0.989052	0.291888
ENSMUSG00000026594	Ralgps2	protein_coding	12085	7.27059	7.28826	7.40837	5.51599	5.11245	5.2538	4.49329	4.56239	3.62402	4.17656	3.86444	4.02662	3.98358	-2.02074	3.94e-12	-1.02071	0.00935816	-1.28673	3.96e-05	-0.266015	0.756281
ENSMUSG00000032089	Il10ra	protein_coding	3498	3.5154	3.8659	2.28093	6.54662	6.28288	6.5119	5.82312	6.23552	6.92479	5.27968	4.97883	5.04331	5.74049	3.08827	4e-12	-0.0505503	0.973757	-1.15789	0.0235216	-1.10734	0.196356
ENSMUSG00000047139	Cd24a	protein_coding	2580	11.2492	11.5356	12.0189	8.9238	7.86236	7.81391	7.67376	6.0555	7.32263	7.24821	6.16718	7.39479	7.29882	-3.3408	4.12e-12	-1.1283	0.160475	-1.19348	0.044377	-0.0651845	0.971738
ENSMUSG00000021318	Gli3	protein_coding	9589	7.58802	7.57704	7.32546	5.10056	5.6153	5.7363	4.9556	4.9506	4.51341	4.2802	4.12926	3.97948	3.65176	-1.99048	4.18e-12	-0.691489	0.149563	-1.48593	8.32e-07	-0.794442	0.17374
ENSMUSG00000000290	Itgb2	protein_coding	3052	2.78256	3.29714	3.34444	6.17815	6.06462	5.9189	6.23107	6.72998	7.45364	6.19848	6.77076	5.93002	6.11783	2.89388	4.18e-12	0.836763	0.209279	0.233217	0.726881	-0.603546	0.530338
ENSMUSG00000016541	Atxn10	protein_coding	1937	10.278	10.4158	10.6769	8.55397	8.05586	8.3069	7.88085	7.44578	7.0796	6.99191	7.38023	7.74174	7.33016	-2.14723	4.21e-12	-0.812803	0.0980096	-0.932486	0.0106338	-0.119683	0.90583
ENSMUSG00000024261	Syt4	protein_coding	3901	7.92946	7.9188	8.08192	3.35808	3.36777	3.48952	4.19029	1.81518	-0.378881	3.91478	3.51485	3.06497	2.9493	-4.57143	4.27e-12	-0.485374	0.818624	0.00137956	0.999073	0.486754	0.807686
ENSMUSG00000097324	Carmn	lincRNA	2304	-0.204141	2.60321	-1.20414	5.04379	5.57493	5.57801	6.8582	6.72868	6.80709	5.86712	6.83398	6.48764	6.98545	4.12432	4.33e-12	1.37654	0.0422023	1.18202	0.0394574	-0.194515	0.894759
ENSMUSG00000037236	Matr3	protein_coding	9869	9.31709	9.56515	9.62487	7.76386	7.18619	7.18493	7.36098	6.38541	7.10543	6.9045	6.94607	7.00761	7.00137	-2.10381	4.36e-12	-0.39738	0.583172	-0.439013	0.305971	-0.0416334	0.971023
ENSMUSG00000021262	Evl	protein_coding	2940	10.2544	10.3533	10.6784	8.81269	8.59713	8.69691	7.79004	8.02281	7.90566	7.33137	7.31881	7.27691	6.74728	-1.73558	4.39e-12	-0.795956	0.0223707	-1.51789	1.65e-09	-0.72193	0.126304
ENSMUSG00000034871	Fam151a	protein_coding	1923	1.864	0.0566412	0.641604	4.61123	5.41425	5.7176	5.32473	5.64302	5.1441	4.86487	5.47724	4.879	4.99445	4.27023	4.62e-12	0.0552813	0.973108	-0.249699	0.750442	-0.30498	0.817973
ENSMUSG00000040717	Il17rd	protein_coding	10985	4.07392	3.84632	3.81866	6.15725	5.83594	5.97971	5.94148	5.61434	5.74466	5.29563	5.24091	5.80656	6.05918	2.07897	4.63e-12	-0.222825	0.807095	-0.35335	0.416202	-0.130525	0.888493
ENSMUSG00000030353	Tead4	protein_coding	3598	2.96016	-0.262233	0.737767	6.12435	5.89781	5.75688	6.39324	6.21723	6.49265	5.86793	5.26622	6.81776	6.48874	4.15635	4.65e-12	0.438827	0.792906	0.293599	0.762741	-0.145228	0.936565
ENSMUSG00000045165	AI467606	protein_coding	1932	1.85726	-0.950095	2.85726	7.10519	5.81932	6.12776	6.7824	6.70667	6.61976	5.62367	5.00859	6.76428	6.427	4.53284	4.74e-12	0.247258	0.898852	-0.345567	0.727628	-0.592825	0.711183
ENSMUSG00000028868	Wasf2	protein_coding	6258	6.48872	6.66491	6.20917	9.12496	8.59978	8.69467	8.74592	8.07818	8.90553	8.29284	7.68573	8.65177	8.42627	2.35861	4.79e-12	-0.20606	0.851402	-0.519095	0.269076	-0.313035	0.746867
ENSMUSG00000032788	Pdxk	protein_coding	5397	5.45659	5.28894	5.09922	8.22962	7.71893	7.74523	8.72814	7.47614	8.46946	7.64473	7.32021	8.26152	7.88039	2.62839	4.79e-12	0.399965	0.69087	-0.0994412	0.898799	-0.499406	0.609425
ENSMUSG00000051910	Sox6	protein_coding	14832	6.64366	6.78443	6.47787	4.61715	4.47018	4.36516	3.90656	2.81438	3.14278	3.46603	3.79956	3.94552	3.73438	-2.15382	5.02e-12	-1.11822	0.00767228	-0.738915	0.06148	0.3793	0.668197
ENSMUSG00000032908	Sgpp2	protein_coding	4002	2.45871	1.69972	3.24721	5.77407	5.92891	6.10472	7.97621	7.31746	7.7255	6.98144	7.24128	8.46993	8.09884	3.3389	5.6e-12	1.75541	0.00186905	1.88149	8.74e-05	0.126078	0.931873
ENSMUSG00000073530	Pappa2	protein_coding	10294	4.88893	4.31575	4.66969	2.22123	2.06916	2.2519	2.18554	2.13775	1.22123	3.3705	3.7859	3.16758	3.34964	-2.46033	5.66e-12	-0.27946	0.812695	1.25287	0.00208399	1.53233	0.00593296
ENSMUSG00000089669	Tnfsf13	protein_coding	1637	0.873908	2.45887	2.61087	5.26623	5.62056	5.44802	7.67952	7.50759	7.60636	6.50317	6.26118	7.13879	6.891	3.2912	5.66e-12	2.1454	2.63e-08	1.28552	0.00108033	-0.859887	0.229915
ENSMUSG00000014599	Csf1	protein_coding	5281	4.10698	4.68665	4.86598	7.48489	7.10799	7.31934	7.30833	6.68928	7.59778	6.66292	5.99487	7.32474	6.88317	2.72419	5.67e-12	-0.0652659	0.96607	-0.518999	0.352611	-0.453733	0.669061
ENSMUSG00000071001	Hrct1	protein_coding	1452	-0.538041	-0.538041	0.461959	6.1762	5.8451	6.07759	7.31501	6.10887	6.3446	6.95949	7.30744	8.32871	7.58321	6.16181	5.72e-12	0.653155	0.546996	1.59923	0.00227101	0.946075	0.379092
ENSMUSG00000031227	Magee1	protein_coding	3550	7.9666	7.98436	7.92707	5.88643	5.77228	5.62983	5.86441	5.22918	5.14946	5.74595	5.23584	6.12065	5.39727	-2.19447	5.75e-12	-0.311046	0.73204	-0.0993104	0.878648	0.211735	0.827576
ENSMUSG00000027215	Cd82	protein_coding	3005	4.435	4.96722	5.61231	8.69457	7.68398	7.75445	7.85065	7.19616	7.34927	7.00222	6.94718	7.97127	7.28478	3.03629	5.75e-12	-0.627532	0.521949	-0.757827	0.19087	-0.130295	0.926877
ENSMUSG00000003518	Dusp3	protein_coding	4682	4.97255	4.34273	4.13043	8.54766	7.53258	7.61528	8.28793	7.75549	8.02317	7.75103	9.62065	8.22235	8.17566	3.44797	5.81e-12	0.0629658	0.972339	0.659557	0.351621	0.596591	0.655147
ENSMUSG00000045179	Sox3	protein_coding	2065	7.65083	7.54257	7.86675	1.27579	2.411	3.40722	2.2401	3.2183	-1.04614	-0.55984	-0.815373	2.53521	1.59398	-5.04915	5.84e-12	-0.40821	0.875482	-1.27611	0.265068	-0.867899	0.717863
ENSMUSG00000065954	Tacc1	protein_coding	11920	6.22559	6.41053	6.13377	8.46874	8.00905	8.05725	7.99864	7.4658	7.86556	7.25195	7.56235	7.94855	7.69478	1.93206	5.93e-12	-0.399142	0.531031	-0.557083	0.123477	-0.157941	0.851811
ENSMUSG00000070306	Ccdc153	protein_coding	2036	-1.02574	-1.02574	-0.0257376	8.55735	5.2927	5.27371	8.17936	6.76227	6.60362	7.33708	4.52696	6.71823	7.43031	7.85231	6.04e-12	0.127167	0.96882	-0.38837	0.804043	-0.515536	0.838786
ENSMUSG00000038173	Enpp6	protein_coding	6412	-2.68077	-2.68077	-2.68077	5.95947	5.01922	5.03491	3.97004	3.42017	-1.68077	3.71242	3.10458	3.19603	3.9891	8.08868	6.07e-12	-2.25596	0.0501225	-1.86089	0.0551425	0.395074	0.869646
ENSMUSG00000031647	Mfap3l	protein_coding	6837	1.98152	2.13353	2.27103	5.28733	5.1078	5.06904	4.69874	4.96913	3.51204	4.38536	3.34005	3.84041	3.95423	3.02369	6.19e-12	-0.643552	0.476667	-1.23258	0.0116627	-0.589025	0.586866
ENSMUSG00000066026	Dhrs3	protein_coding	2927	4.95837	5.40477	4.85997	7.82126	7.43546	7.45414	7.36617	7.26522	6.98974	6.42873	5.92927	6.99456	7.0907	2.48637	6.25e-12	-0.365302	0.703089	-0.89665	0.0375782	-0.531349	0.556374
ENSMUSG00000040407	Akap9	protein_coding	21350	9.08455	8.85062	8.77505	7.24294	7.0626	7.09481	7.56182	6.89346	7.39441	6.85886	6.74756	6.67802	7.13486	-1.774	6.32e-12	0.174898	0.831079	-0.269837	0.493154	-0.444735	0.492186
ENSMUSG00000005803	Sqor	protein_coding	4084	2.828	2.05748	3.29195	6.2274	5.61302	5.76577	6.10425	4.91896	5.7448	5.97202	5.72435	6.61157	5.9677	3.08017	6.37e-12	-0.218988	0.874959	0.217568	0.771827	0.436556	0.711183
ENSMUSG00000015243	Abca1	protein_coding	10363	7.14134	7.13442	6.70611	9.65385	9.03214	9.1227	7.57963	7.32093	7.78271	7.26268	6.18383	6.96165	6.77323	2.28865	6.54e-12	-1.7229	4.62e-06	-2.4504	3.08e-14	-0.727503	0.322698
ENSMUSG00000042743	Sgtb	protein_coding	3072	7.29969	7.0985	7.58049	4.99553	5.13074	5.1072	5.37856	5.52441	5.13571	4.79786	4.65599	5.62168	5.35485	-2.25962	6.57e-12	0.272436	0.789331	0.0859101	0.9033	-0.186526	0.856541
ENSMUSG00000034472	Rasd2	protein_coding	3176	3.23968	3.54224	2.42025	6.59018	6.14513	6.1353	4.83626	5.26561	4.31007	5.37368	5.45838	4.18263	4.89575	3.16485	6.57e-12	-1.45408	0.0141716	-1.24873	0.0156469	0.205355	0.883735
ENSMUSG00000039646	Vasn	protein_coding	3007	4.56142	5.29432	4.76923	6.8253	7.33043	7.31507	6.95341	7.46122	7.36296	6.70533	6.50663	6.47023	7.07417	2.26769	6.58e-12	0.097971	0.933261	-0.466354	0.300654	-0.564325	0.484244
ENSMUSG00000066258	Trim12a	protein_coding	5781	2.37557	3.1966	2.63861	5.18978	5.30895	5.11093	6.48556	5.75866	6.06114	6.04245	5.88927	5.86206	6.48674	2.42664	6.71e-12	0.929254	0.0546205	0.888231	0.0236425	-0.0410238	0.974339
ENSMUSG00000006941	Eif1b	protein_coding	1125	9.65025	10.0383	10.9149	7.92283	7.44641	7.64267	7.96931	7.63589	7.85798	7.3498	8.16937	7.80998	7.39303	-2.61861	6.73e-12	0.145787	0.916161	0.0379048	0.966971	-0.107882	0.932281
ENSMUSG00000019970	Sgk1	protein_coding	4903	3.7938	3.61323	4.43426	6.97078	6.75244	6.7518	6.68467	6.05824	6.72593	6.14683	5.36337	6.48289	6.86741	2.83669	6.74e-12	-0.307154	0.804477	-0.51366	0.380378	-0.206507	0.866589
ENSMUSG00000021224	Numb	protein_coding	3917	6.22992	6.28292	6.44388	8.28999	7.86011	7.98914	8.0593	7.86238	7.75817	7.29134	7.32442	7.77056	7.61289	1.73539	6.76e-12	-0.158297	0.844053	-0.542679	0.0859023	-0.384382	0.542894
ENSMUSG00000037568	Vash2	protein_coding	4314	7.70315	7.73489	7.92302	3.5634	3.16914	3.50661	2.85528	0.669993	2.35041	-1.62272	0.929098	0.597857	2.99053	-4.36762	6.87e-12	-1.18836	0.369457	-1.84411	0.0241885	-0.655753	0.745682
ENSMUSG00000030411	Nova2	protein_coding	8372	9.1451	8.84282	8.83341	7.50048	7.40726	7.41069	7.29855	7.25725	7.06371	6.78267	6.6809	7.05353	7.04623	-1.50791	6.87e-12	-0.230013	0.701141	-0.539506	0.0471037	-0.309493	0.586756
ENSMUSG00000024085	Man2a1	protein_coding	7223	4.72483	5.1304	4.92219	7.55997	7.31604	7.32609	6.87658	5.88526	6.57994	6.41178	5.40054	6.06048	6.44574	2.46967	6.87e-12	-0.899778	0.113155	-1.26923	0.00129554	-0.369454	0.711183
ENSMUSG00000024812	Tjp2	protein_coding	4591	6.54938	6.90448	6.47362	9.13546	8.57725	8.69156	8.70728	7.85634	8.44595	8.17471	7.81823	8.37123	8.36613	2.16677	7.05e-12	-0.442636	0.537637	-0.62232	0.125923	-0.179683	0.849368
ENSMUSG00000033685	Ucp2	protein_coding	6989	5.0404	5.79483	6.04354	9.08822	8.49922	8.52509	8.21654	8.16869	8.85179	8.31421	6.6593	7.91768	8.21946	3.04521	7.23e-12	-0.28315	0.84273	-0.824972	0.155081	-0.541822	0.648305
ENSMUSG00000036306	Lzts1	protein_coding	6802	8.27433	8.17948	8.17141	5.99891	5.73849	5.88005	5.85656	5.24572	5.76152	5.84963	5.77769	5.57996	4.60209	-2.33314	7.46e-12	-0.229165	0.833892	-0.34916	0.508341	-0.119996	0.913689
ENSMUSG00000038533	Cbfa2t2	protein_coding	8650	7.61777	7.69143	7.54551	5.46095	5.58983	5.52389	5.67179	4.51432	5.1113	5.27447	5.11242	5.44801	5.51989	-2.09339	7.94e-12	-0.347267	0.666515	-0.17824	0.740006	0.169027	0.857853
ENSMUSG00000039202	Abhd2	protein_coding	10573	7.22977	7.46805	7.22886	10.3758	9.50604	9.57246	9.66971	9.06391	9.7085	9.46174	8.47006	9.6394	9.43339	2.56162	7.96e-12	-0.365589	0.724732	-0.559446	0.282494	-0.193857	0.864286
ENSMUSG00000054409	Tmem74	protein_coding	3528	6.61578	6.90566	6.60321	0.766112	2.97933	2.66846	2.46739	-1.36176	1.88159	2.91538	2.21927	2.00351	1.04367	-4.28495	8.33e-12	-0.709765	0.701141	-0.255624	0.839793	0.454141	0.826547
ENSMUSG00000023206	Il15ra	protein_coding	4446	-1.15251	-0.152508	-2.15251	3.60238	3.62656	3.98535	5.0972	5.37067	5.39439	5.38908	4.64812	5.41236	4.74815	4.68457	8.45e-12	1.53838	0.000817217	1.3361	0.00137159	-0.202276	0.857486
ENSMUSG00000001750	Tcirg1	protein_coding	4470	2.36329	4.14351	3.79392	6.6503	6.86976	6.88234	7.29989	6.78466	8.1309	6.93705	6.72155	7.07539	7.55489	3.19263	8.55e-12	0.709137	0.467442	0.301215	0.694617	-0.407923	0.750373
ENSMUSG00000016028	Celsr1	protein_coding	11007	8.6641	8.57823	8.22001	6.24009	5.58775	5.73897	6.34945	5.28676	6.1057	4.29274	4.29398	4.988	5.25659	-2.61727	8.86e-12	0.0991154	0.945235	-1.11045	0.014591	-1.20956	0.0647899
ENSMUSG00000033578	Tmem35a	protein_coding	1918	6.80186	7.30832	7.93076	3.64536	2.85857	2.82188	1.34664	0.517488	2.0604	-0.453301	2.29117	1.18232	3.50788	-4.27516	8.96e-12	-1.67116	0.185079	-0.842742	0.404939	0.828416	0.704379
ENSMUSG00000035539	Ccdc180	protein_coding	5292	-0.403813	0.918115	1.05562	5.86765	4.31636	4.35767	6.53491	5.4196	5.87231	5.57434	4.86038	4.53829	6.1631	4.38279	9.05e-12	0.97881	0.392921	0.385174	0.6878	-0.593636	0.706534
ENSMUSG00000045761	Togaram2	protein_coding	5624	-1.4916	0.508403	0.0933659	4.80302	3.7729	3.53523	5.29289	4.45735	5.36015	4.51827	4.16544	4.02264	5.04738	4.21732	9.17e-12	0.952368	0.297012	0.354634	0.665498	-0.597734	0.651859
ENSMUSG00000022296	Baalc	protein_coding	4141	0.534983	2.65046	2.11995	6.10989	5.80861	5.79243	4.7847	5.13503	4.90422	5.16424	5.84613	4.07194	4.02755	3.90168	9.26e-12	-0.962954	0.360964	-0.929482	0.193824	0.0334724	0.990766
ENSMUSG00000046572	Zfp518b	protein_coding	6882	7.72892	7.55813	7.72199	5.52551	5.16403	5.07588	5.0763	3.88372	4.48396	3.97026	4.51403	3.98295	4.71528	-2.40499	9.42e-12	-0.699391	0.295204	-0.93189	0.0321786	-0.232499	0.829977
ENSMUSG00000030107	Usp18	protein_coding	2790	-1.48027	-1.48027	0.519735	4.99547	4.21973	4.07263	6.81944	6.73171	6.35262	6.05043	5.98891	6.45544	5.94994	4.95582	9.91e-12	2.17244	1.99e-07	1.65079	3.78e-05	-0.521653	0.584942
ENSMUSG00000043505	Gimap5	protein_coding	4149	-2.05276	-2.05276	-0.467801	5.30479	5.21859	4.77647	5.3294	6.09781	5.66834	1.75547	4.36783	5.41788	5.19223	6.43262	9.94e-12	0.615196	0.738999	-0.421978	0.70551	-1.03717	0.527797
ENSMUSG00000025278	Flnb	protein_coding	9198	7.15843	7.36378	6.87014	9.46379	9.13948	9.19386	9.79951	9.23305	9.63038	9.123	9.183	9.83853	9.88089	2.12793	1.01e-11	0.30065	0.729431	0.276761	0.574171	-0.0238896	0.988974
ENSMUSG00000058396	Gpr182	protein_coding	3954	2.66054	3.01669	3.01669	5.5005	5.53272	5.45277	3.83898	4.08849	2.92358	4.23091	4.33492	4.66217	4.59541	2.588	1.04e-11	-1.80928	1.79e-05	-1.02588	0.0146351	0.783402	0.363554
ENSMUSG00000019312	Grb7	protein_coding	3365	-1.75061	-1.75061	0.571322	5.85672	5.0091	4.96149	5.45211	3.16592	3.83436	4.86498	3.28752	4.79758	4.53338	5.8636	1.05e-11	-0.848228	0.58137	-0.846307	0.36467	0.00192078	0.999401
ENSMUSG00000032010	Usp2	protein_coding	4818	2.12388	3.58955	2.77596	5.89647	5.64814	5.94743	6.38936	5.37848	6.36819	5.71771	5.47013	5.32109	5.92116	2.88262	1.06e-11	0.281256	0.822656	-0.210683	0.768935	-0.491939	0.65037
ENSMUSG00000028483	Snapc3	protein_coding	6760	8.77241	8.96493	9.27881	6.97769	6.77051	6.89461	6.88324	6.10946	6.42289	6.0054	5.87463	6.46293	6.64022	-2.13736	1.07e-11	-0.374881	0.638102	-0.602151	0.145159	-0.22727	0.805575
ENSMUSG00000074305	Peak1	protein_coding	12351	4.64957	4.90483	4.5181	6.85726	6.70013	6.78543	6.978	6.17926	7.17354	6.89729	6.46064	6.83075	6.92446	2.08241	1.07e-11	0.0551597	0.963389	0.00750271	0.991475	-0.047657	0.964963
ENSMUSG00000024270	Slc39a6	protein_coding	4073	8.67521	8.8194	8.57939	6.33146	5.84157	6.05455	5.83304	4.97016	5.12366	6.11842	5.0995	5.39045	4.75699	-2.60583	1.08e-11	-0.726024	0.332377	-0.660329	0.206829	0.0656955	0.96258
ENSMUSG00000036585	Fgf1	protein_coding	4648	0.78339	-0.21661	0.78339	5.9633	5.33364	5.70242	6.10085	5.65833	5.01221	6.2865	8.2786	5.64002	5.05772	5.16848	1.08e-11	-0.0314275	0.990795	1.19293	0.188047	1.22436	0.472284
ENSMUSG00000016200	Syt14	protein_coding	11932	5.45666	5.70169	5.47036	3.1647	2.38288	2.59281	2.51683	2.43492	2.06709	0.494501	1.17757	2.30004	1.23329	-2.80071	1.09e-11	-0.395368	0.744981	-1.28208	0.0126796	-0.886714	0.394866
ENSMUSG00000026915	Strbp	protein_coding	18616	7.50476	7.52342	7.45395	5.44509	5.65821	5.50168	5.97946	5.16936	5.72844	4.96827	5.67941	5.17957	5.33654	-1.95639	1.11e-11	0.127037	0.897026	-0.222873	0.637333	-0.34991	0.655147
ENSMUSG00000048349	Pou4f1	protein_coding	4672	5.15966	5.19381	5.4764	-2.22404	0.133564	1.59189	-1.25973	-1.76695	0.0978878	-1.73774	-0.993271	-2.10212	-2.16888	-4.67082	1.12e-11	-1.32155	0.494643	-2.29584	0.0682277	-0.974293	0.758805
ENSMUSG00000035000	Dpp4	protein_coding	6319	2.83216	2.66223	2.62571	6.41177	6.53621	6.58994	7.33252	5.99707	5.71099	5.6595	3.85648	5.01681	6.20925	3.80515	1.12e-11	0.0169132	0.994155	-1.09326	0.120594	-1.11017	0.374377
ENSMUSG00000031217	Efnb1	protein_coding	3452	9.14478	9.31126	9.13886	6.25149	6.54089	6.45601	6.99706	6.29171	6.44619	5.05642	5.3137	6.54394	6.44266	-2.77885	1.13e-11	0.190523	0.891078	-0.433835	0.489386	-0.624358	0.549122
ENSMUSG00000045838	A430105I19Rik	protein_coding	4779	4.11833	3.78769	4.45754	6.41572	6.65548	6.61972	7.56869	6.7588	7.55065	6.71743	7.14899	7.21173	7.67036	2.42091	1.17e-11	0.771858	0.189738	0.659487	0.143278	-0.112371	0.919787
ENSMUSG00000030306	Tmtc1	protein_coding	8578	4.79418	5.21677	4.43852	7.69052	7.67482	7.74381	9.02763	7.83016	8.658	7.48501	7.09158	8.18995	8.41344	2.85176	1.19e-11	0.883564	0.228417	0.186371	0.809814	-0.697193	0.505204
ENSMUSG00000021754	Map3k1	protein_coding	7447	6.01023	6.15319	5.65409	8.58312	8.00066	8.10617	8.2212	7.83189	8.35245	7.88311	7.06543	7.94208	8.13292	2.29864	1.22e-11	-0.100831	0.935249	-0.444197	0.359588	-0.343366	0.715624
ENSMUSG00000097312	Gm26870	lincRNA	2692	-0.428678	1.37868	1.57132	4.67985	8.55828	7.30125	4.02749	2.72885	5.31279	2.37955	0.387053	3.94117	3.58068	6.47169	1.23e-11	-3.15636	0.00614638	-4.4589	1.22e-06	-1.30254	0.575938
ENSMUSG00000036402	Gng12	protein_coding	4727	5.3365	5.78698	5.45256	8.68166	7.45143	7.49078	6.90329	6.51079	6.74492	6.51216	6.51341	6.57796	6.60214	2.45598	1.28e-11	-1.26501	0.0071148	-1.44215	0.000186481	-0.177133	0.872955
ENSMUSG00000047259	Mc4r	protein_coding	2758	4.44327	4.96264	5.13629	-1.46362	-0.913373	-0.402576	-1.49931	-1.00653	-1.46362	-0.97732	-1.23285	-1.3417	-1.40846	-5.66547	1.34e-11	-0.544994	0.894636	-0.45678	0.839009	0.0882143	0.990766
ENSMUSG00000027612	Mmp24	protein_coding	4683	7.92104	7.7092	7.87191	5.02995	5.67154	5.5025	5.06779	4.55159	4.56698	5.23615	5.63269	4.63595	4.52817	-2.40873	1.36e-11	-0.6764	0.33527	-0.351143	0.53234	0.325257	0.754998
ENSMUSG00000096954	Gdap10	lincRNA	5003	2.32106	3.90603	2.48456	6.45528	6.13435	6.20382	5.6302	5.38223	6.39831	5.38268	4.97406	5.23375	5.91228	3.1785	1.38e-11	-0.398407	0.763398	-0.852235	0.151342	-0.453828	0.723092
ENSMUSG00000034098	Fstl5	protein_coding	9264	4.82179	5.2478	5.07838	-0.40428	0.923577	0.656767	-2.24732	0.945896	-3.21164	-2.72533	-1.3959	-3.08972	-3.15647	-4.54805	1.39e-11	-1.03296	0.561824	-2.91798	0.00760658	-1.88502	0.438621
ENSMUSG00000042190	Cmklr1	protein_coding	3408	3.9035	4.23107	3.87493	6.85678	6.95375	7.01322	8.20661	7.46295	7.46469	7.33209	8.08755	9.06122	8.48591	2.93052	1.39e-11	0.813479	0.295204	1.43028	0.0021255	0.616797	0.561284
ENSMUSG00000009614	Sardh	protein_coding	5432	3.05037	3.5358	2.01795	6.18423	6.03654	6.14313	5.95746	4.9225	5.74834	4.43714	4.78929	5.69166	4.9083	3.12662	1.4e-11	-0.513422	0.652262	-1.08705	0.0481921	-0.573625	0.630532
ENSMUSG00000003269	Cyth2	protein_coding	3445	9.05785	9.33573	9.79009	7.62064	7.22927	7.32639	7.33715	7.07347	7.27349	7.24483	6.62617	7.37359	7.10355	-2.02547	1.42e-11	-0.168116	0.865187	-0.287913	0.538476	-0.119797	0.900566
ENSMUSG00000003436	Dll3	protein_coding	2850	6.22375	6.53343	6.72266	3.0126	3.08368	2.87201	-1.54665	-1.05387	-1.51096	-1.02466	2.04174	-0.389042	-1.4558	-3.51802	1.43e-11	-4.3727	0.000371119	-2.47282	0.000917656	1.89989	0.512545
ENSMUSG00000015217	Hmgb3	protein_coding	2234	10.7069	10.9629	11.5888	8.08354	7.67139	7.59839	5.73542	4.29746	6.64773	5.55549	6.51408	5.577	6.01448	-3.335	1.43e-11	-1.9433	0.00186905	-1.82911	0.000821967	0.114191	0.948271
ENSMUSG00000026904	Slc4a10	protein_coding	6424	3.77596	4.16202	3.87112	8.12469	7.77817	7.78218	9.47159	6.75376	9.77903	7.92177	6.92016	8.29487	8.31347	3.95841	1.44e-11	1.23924	0.221829	0.0554619	0.967801	-1.18378	0.370143
ENSMUSG00000097800	B230344G16Rik	lincRNA	2024	2.30472	-0.0172093	1.30472	5.30472	6.46968	6.51144	6.95833	6.74366	5.34034	6.22398	5.07154	6.81207	6.85813	4.70956	1.44e-11	0.307143	0.87543	0.201675	0.861766	-0.105469	0.958842
ENSMUSG00000071176	Arhgef10	protein_coding	9210	4.1805	4.23974	4.25623	7.03759	6.54427	6.70255	7.15128	6.5531	6.61538	6.43539	7.79658	6.7357	7.08798	2.55017	1.45e-11	0.023482	0.989258	0.331389	0.572799	0.307907	0.772333
ENSMUSG00000027792	Bche	protein_coding	6741	1.832	1.05439	2.53244	6.70852	6.25261	6.36201	7.88642	5.68712	8.22646	5.72769	4.44359	6.92546	6.64872	4.52536	1.47e-11	1.16001	0.363117	-0.241195	0.845236	-1.4012	0.328371
ENSMUSG00000054435	Gimap4	protein_coding	1837	-0.877352	-0.877352	-0.877352	6.72256	5.3594	5.51461	5.56269	4.78919	5.80915	4.60895	5.3307	5.39432	5.70137	6.87448	1.51e-11	-0.544199	0.696045	-0.682947	0.359675	-0.138747	0.936565
ENSMUSG00000031517	Gpm6a	protein_coding	3215	10.6104	10.8158	11.0684	9.03114	8.53962	8.57713	7.11554	7.08061	7.65948	7.45612	7.17531	7.14791	6.58951	-2.11036	1.52e-11	-1.42213	0.000125251	-1.60979	5.21e-07	-0.187669	0.841898
ENSMUSG00000070720	Tmem200b	protein_coding	1370	1.54582	2.35318	2.35318	5.92086	6.01494	6.12257	6.5325	6.78427	5.21825	6.42444	6.20286	7.06006	6.32891	3.89236	1.58e-11	0.294522	0.842556	0.522113	0.442549	0.227591	0.870727
ENSMUSG00000029814	Igf2bp3	protein_coding	8159	6.43309	6.86339	6.3423	3.41455	3.41668	3.19253	2.9132	2.59862	4.08013	2.66736	2.20238	0.900883	2.78166	-3.221	1.59e-11	0.00759162	0.996623	-1.04699	0.098035	-1.05458	0.355336
ENSMUSG00000058624	Gda	protein_coding	6135	0.704865	2.33713	-0.0321008	4.57276	4.67465	4.80154	4.86295	4.62139	5.1244	5.67659	4.82316	5.67978	5.7002	3.33436	1.67e-11	0.198533	0.896301	0.82649	0.157867	0.627957	0.58351
ENSMUSG00000067818	Myl9	protein_coding	1162	6.03132	6.87085	6.53828	9.37585	8.54065	8.70552	9.01449	9.05426	9.25303	9.38083	8.73526	8.76329	8.64591	2.3993	1.73e-11	0.191552	0.866961	-0.00779757	0.99245	-0.19935	0.849343
ENSMUSG00000031821	Gins2	protein_coding	4097	8.48997	8.32078	8.36204	6.63432	6.21265	6.42736	6.43357	5.99995	5.72032	6.5392	5.93091	6.2371	5.94541	-1.95872	1.74e-11	-0.351716	0.635334	-0.250532	0.59505	0.101184	0.915626
ENSMUSG00000026077	Npas2	protein_coding	4791	1.32464	1.54703	0.909598	4.42617	5.54259	5.00529	5.35504	5.20799	5.07059	3.35526	4.91296	5.46151	5.334	3.77977	1.75e-11	0.152192	0.933998	-0.097459	0.926761	-0.249651	0.870944
ENSMUSG00000027358	Bmp2	protein_coding	3555	2.17015	2.87059	3.81401	6.20907	5.82892	6.0191	4.86238	4.48522	5.3796	4.86591	5.14239	4.99251	4.61763	2.91789	1.77e-11	-1.06675	0.0996427	-1.1098	0.0247447	-0.0430562	0.981311
ENSMUSG00000004043	Stat5a	protein_coding	7133	1.33542	2.16549	1.80935	4.85199	4.78183	4.74224	5.06054	4.45547	5.36516	5.50354	4.08276	4.82657	5.15729	2.98297	1.87e-11	0.217864	0.872808	0.187909	0.804238	-0.029955	0.989513
ENSMUSG00000029673	Auts2	protein_coding	22890	8.98979	9.00446	8.81874	6.65578	7.14832	7.19433	6.53513	5.90911	5.74545	5.95976	6.15707	5.91134	5.78526	-1.92062	1.93e-11	-0.914252	0.0195606	-1.05994	0.00072317	-0.145686	0.866697
ENSMUSG00000032281	Acsbg1	protein_coding	3604	4.79426	5.44502	5.33031	7.65025	7.85926	7.97715	6.31438	7.56169	7.55554	6.12856	5.79902	5.8037	5.28238	2.61899	1.94e-11	-0.58648	0.485705	-2.05319	1.59e-07	-1.46671	0.011928
ENSMUSG00000018401	Mtmr4	protein_coding	6240	7.85631	8.00051	8.03265	6.45121	6.48235	6.57937	6.4443	6.05872	6.2563	6.06876	5.7889	5.88125	5.73103	-1.45924	1.98e-11	-0.242616	0.676272	-0.634029	0.014874	-0.391413	0.484244
ENSMUSG00000069310	Hist1h3c	protein_coding	630	10.1783	10.8502	10.3996	8.20574	7.31486	7.1285	3.63089	2.70863	2.66658	2.73784	3.21927	0.788496	3.04367	-2.87958	1.99e-11	-4.52459	2.17e-13	-4.93305	4.51e-17	-0.408458	0.855556
ENSMUSG00000015451	C4a	processed_transcript	5531	0.117422	0.854388	-0.46754	3.83624	4.60627	4.5765	5.13339	3.27495	4.73213	5.19867	4.76323	4.06377	4.55341	4.1142	2.03e-11	0.193309	0.917103	0.31599	0.7208	0.122681	0.94491
ENSMUSG00000031609	Sap30	protein_coding	1178	9.67505	10.1234	10.4941	7.49837	6.67146	6.76135	5.95679	6.79061	7.21487	4.41989	6.20388	5.86286	5.67681	-3.11198	2.11e-11	-0.281268	0.854982	-1.34264	0.0175673	-1.06137	0.313806
ENSMUSG00000042082	Arsb	protein_coding	6037	5.43959	5.48832	5.64457	7.74379	7.38896	7.57247	6.53287	6.17614	6.97602	6.92864	6.24796	6.31599	6.40091	2.04859	2.12e-11	-0.975236	0.0183595	-1.07666	0.00130378	-0.101422	0.91761
ENSMUSG00000031520	Vegfc	protein_coding	2449	4.16724	2.29277	4.6147	7.55016	7.85051	8.04381	8.2813	7.10154	7.12987	6.62037	7.55329	8.44811	7.97242	3.84844	2.15e-11	-0.212694	0.91552	-0.036458	0.97706	0.176236	0.9229
ENSMUSG00000024349	Tmem173	protein_coding	2302	3.38207	0.797112	3.44097	6.67976	6.40806	6.53412	5.46186	5.92663	6.38207	6.1289	4.80924	5.57724	5.75917	3.60446	2.2e-11	-0.572472	0.656906	-0.902795	0.174802	-0.330323	0.824741
ENSMUSG00000031822	Gse1	protein_coding	10351	8.73225	8.74139	8.56531	6.94345	7.05276	7.23286	7.27648	6.87981	6.92177	6.41838	6.6967	6.93262	6.83321	-1.60011	2.21e-11	-0.0440882	0.962375	-0.348354	0.300966	-0.304266	0.634196
ENSMUSG00000041488	Stx3	protein_coding	5711	3.46354	3.73418	4.31915	5.95386	5.75075	5.86245	5.9936	6.47082	6.34734	5.60918	5.55623	5.66346	5.56379	1.97329	2.25e-11	0.425641	0.493875	-0.258794	0.561776	-0.684436	0.250144
ENSMUSG00000036111	Lmo1	protein_coding	1552	7.77526	8.05936	9.26975	4.5358	4.20152	4.20828	5.11154	3.72985	5.59469	2.43714	4.1816	5.26915	5.006	-4.20194	2.34e-11	0.690009	0.684934	0.248007	0.839278	-0.442002	0.813909
ENSMUSG00000027763	Mbnl1	protein_coding	18717	4.46022	4.94114	4.60345	6.95114	6.71575	6.69896	7.21882	6.45361	7.17086	6.61317	6.51328	7.03455	7.21313	2.11051	2.34e-11	0.194816	0.846274	0.0796787	0.903129	-0.115137	0.908498
ENSMUSG00000054263	Lifr	protein_coding	10776	4.91898	5.39362	4.95395	7.46885	7.28352	7.3421	7.95768	7.69445	7.84288	7.40639	6.88184	7.97062	8.07043	2.2613	2.34e-11	0.468949	0.54235	0.290238	0.586915	-0.178711	0.859834
ENSMUSG00000005836	Gata6	protein_coding	3194	-0.675364	-1.67536	0.909598	4.7509	5.16029	5.40805	5.44882	3.36669	3.7509	4.8984	5.89525	6.42384	6.08716	5.22369	2.37e-11	-0.636116	0.694431	0.793962	0.352026	1.43008	0.262342
ENSMUSG00000039108	Lsm14b	protein_coding	2892	9.84785	9.84785	10.0345	8.0808	7.43181	7.5205	7.59211	6.79539	7.05665	6.32056	6.92752	7.11733	7.11555	-2.20655	2.39e-11	-0.517653	0.471756	-0.800245	0.0510697	-0.282592	0.766003
ENSMUSG00000036570	Fxyd1	protein_coding	2186	1.87171	3.04163	3.19363	7.96974	6.38196	6.25918	7.04059	7.2888	7.65307	7.4241	5.07976	7.03255	6.31058	4.28442	2.46e-11	0.254952	0.901018	-0.395856	0.698661	-0.650808	0.694912
ENSMUSG00000033898	Cfhr2	protein_coding	1933	0.634121	1.37109	1.37109	5.04916	5.65469	5.58594	6.93233	6.06084	5.83052	6.51274	5.52786	7.10772	7.00519	4.29264	2.56e-11	0.900696	0.340401	1.20143	0.0445837	0.300738	0.835051
ENSMUSG00000061171	Slc38a11	protein_coding	4319	-2.1107	1.21123	-1.1107	4.97677	3.96311	4.3079	5.02354	4.32367	5.00824	5.31812	4.02696	4.8314	4.37073	4.47022	2.56e-11	0.347379	0.835359	0.241659	0.80245	-0.10572	0.954352
ENSMUSG00000069094	Pde7a	protein_coding	7748	6.61223	7.04758	6.9695	4.10146	4.25464	4.42915	4.54965	4.52564	5.39047	2.81788	2.97738	3.97545	3.89576	-2.61883	2.57e-11	0.612886	0.476072	-0.754637	0.152218	-1.36752	0.0352842
ENSMUSG00000018899	Irf1	protein_coding	3976	3.00868	3.53224	2.59364	6.20835	5.95981	6.04127	7.65071	7.62312	7.45163	7.04573	6.24508	8.01935	7.50886	2.97693	2.58e-11	1.50467	0.00569084	1.27079	0.00922755	-0.233878	0.853785
ENSMUSG00000039740	Alg2	protein_coding	3450	8.48603	8.40446	8.58518	6.63547	6.606	6.27445	5.89196	6.36398	6.53983	6.19156	5.52099	5.85889	5.44848	-1.98094	2.59e-11	-0.223336	0.810935	-0.729842	0.0503061	-0.506505	0.509072
ENSMUSG00000015202	Magi1	protein_coding	3837	3.94266	4.08239	4.56782	7.32446	6.1877	6.43395	6.54397	6.05627	6.23495	6.00576	5.8907	5.58282	5.68504	2.50963	2.63e-11	-0.439133	0.631702	-0.933309	0.0356831	-0.494176	0.60351
ENSMUSG00000026556	Vangl2	protein_coding	6990	8.97975	8.84127	8.84934	6.44974	6.47288	6.5342	5.71361	6.09888	5.31365	4.82056	4.34434	5.71323	5.40469	-2.40535	2.67e-11	-0.743681	0.255932	-1.32048	0.000975959	-0.576796	0.527905
ENSMUSG00000041187	Prkd2	protein_coding	5051	4.94883	5.51518	5.07282	7.9523	7.53561	7.63437	7.81509	7.88871	7.87775	6.4305	6.53082	7.70868	7.38037	2.5183	2.67e-11	0.142538	0.91552	-0.602306	0.235807	-0.744844	0.389746
ENSMUSG00000071516	Hist1h2ai	protein_coding	393	11.3418	11.7831	11.6535	9.64661	8.64584	8.85966	5.70403	5.12642	4.93236	5.29313	4.74809	5.63924	5.72449	-2.49036	2.7e-11	-3.81214	8.92e-17	-3.7058	1.59e-19	0.106344	0.951675
ENSMUSG00000010021	Kif19a	protein_coding	4068	2.43511	3.53027	3.06314	7.1431	5.96472	5.80822	5.92298	4.38697	5.32441	5.30747	4.90689	5.0518	5.28823	3.35703	2.71e-11	-1.08883	0.188029	-1.28635	0.0276513	-0.197516	0.898079
ENSMUSG00000020827	Mink1	protein_coding	6286	7.121	7.40855	7.29622	8.75884	9.18582	9.27715	9.36948	8.76712	9.10899	9.0369	9.41507	8.92716	9.12626	1.81118	2.73e-11	0.0116731	0.990996	0.0467467	0.935601	0.0350736	0.973173
ENSMUSG00000027177	Hipk3	protein_coding	7987	5.89109	5.95654	6.06844	8.54393	7.759	7.8141	8.33079	7.89302	8.31806	7.43848	7.88057	8.19841	8.05821	2.11115	2.75e-11	0.109658	0.924138	-0.163797	0.770416	-0.273456	0.758524
ENSMUSG00000021678	F2rl1	protein_coding	2741	0.545298	1.71522	0.13026	5.08446	5.7394	5.81092	6.40443	5.77057	5.02103	5.33538	6.2107	7.65306	6.55466	4.62144	2.75e-11	0.257986	0.896541	1.09797	0.147961	0.839981	0.575779
ENSMUSG00000041923	Nol4	protein_coding	5692	8.01561	8.11495	8.17844	3.88338	5.24589	5.33675	5.36227	5.14783	4.67097	4.74555	5.2454	5.03084	3.45312	-3.14472	2.77e-11	0.128329	0.942285	-0.200528	0.822009	-0.328858	0.813878
ENSMUSG00000020901	Pik3r5	protein_coding	5550	2.11247	3.0821	2.22795	4.70742	5.54944	5.40874	5.01538	4.55446	5.49906	4.9796	4.88756	5.18081	4.97499	2.72614	2.85e-11	-0.191446	0.88047	-0.258522	0.690588	-0.0670764	0.95998
ENSMUSG00000037935	Smarce1	protein_coding	6650	9.17053	9.45585	9.79851	7.79608	7.23686	7.31851	7.25471	6.80322	7.17953	6.57313	7.14847	7.19592	7.21966	-2.02622	2.89e-11	-0.378773	0.614024	-0.413711	0.342512	-0.0349383	0.977901
ENSMUSG00000006728	Cdk4	protein_coding	3249	9.34849	9.79736	10.5195	7.73255	7.18564	7.19236	6.83037	6.35701	5.91471	6.52777	5.90581	6.68871	6.4532	-2.57747	3.1e-11	-0.976918	0.118089	-0.97078	0.0421498	0.00613744	0.997132
ENSMUSG00000031290	Lrch2	protein_coding	6420	8.1582	8.43377	8.38217	5.43117	4.9011	4.71386	4.34783	1.86198	3.22432	3.84812	3.87012	3.91508	2.83202	-3.28306	3.13e-11	-1.56162	0.026344	-1.36951	0.0226457	0.192113	0.907306
ENSMUSG00000038178	Slc43a2	protein_coding	10042	5.08988	5.6116	5.10665	7.51752	7.12314	7.24136	6.03935	5.89399	6.04489	5.83781	5.90842	5.2118	5.20697	2.01293	3.31e-11	-1.3086	0.000286448	-1.72518	1.06e-08	-0.416574	0.595182
ENSMUSG00000037706	Cd81	protein_coding	2879	8.18179	8.32618	8.18352	10.7873	10.127	10.2525	10.153	9.57448	9.84021	9.76325	9.11883	10.0867	9.35614	2.18606	3.38e-11	-0.542657	0.426384	-0.788936	0.0510697	-0.246278	0.795224
ENSMUSG00000064264	Zfp428	protein_coding	1308	9.3096	9.12637	10.1075	5.82209	5.84939	6.04001	5.30487	5.27918	5.31308	1.6839	5.54385	3.90448	4.42269	-3.67212	3.44e-11	-0.608881	0.686238	-1.46845	0.0361976	-0.859573	0.567023
ENSMUSG00000037852	Cpe	protein_coding	2609	9.59736	9.63052	9.98665	11.842	11.3977	11.4551	10.5101	10.0358	10.1503	9.54471	9.3321	9.36504	8.91722	1.8295	3.44e-11	-1.33202	2.67e-05	-2.27167	7.89e-18	-0.939655	0.0352842
ENSMUSG00000034471	Caskin2	protein_coding	5177	6.4223	6.54972	6.36259	8.83368	8.47505	8.60928	8.98344	9.10387	9.07445	7.92957	8.00459	9.03289	8.77184	2.19985	3.68e-11	0.407941	0.615427	-0.133206	0.82941	-0.541147	0.513849
ENSMUSG00000027447	Cst3	protein_coding	1266	8.65408	8.66535	9.63127	11.9811	11.5626	11.6669	11.4253	11.8281	12.3067	11.6085	10.9997	11.7256	10.6233	2.68738	3.71e-11	0.15042	0.917927	-0.441141	0.468423	-0.591561	0.567023
ENSMUSG00000046432	Bex3	protein_coding	973	10.9687	11.2587	12.0863	9.18669	8.71127	8.78002	8.42165	8.169	8.95835	7.47999	8.54638	7.94277	7.95884	-2.61118	3.72e-11	-0.351708	0.759832	-0.874394	0.0807539	-0.522686	0.61632
ENSMUSG00000032666	1700025G04Rik	protein_coding	11788	6.24972	6.22211	6.55058	3.01061	3.62763	3.71125	3.38234	3.18325	3.35962	2.75995	4.38577	2.95499	3.01948	-2.86349	3.75e-11	-0.172981	0.912376	-0.0402579	0.969607	0.132723	0.926877
ENSMUSG00000031189	Aff2	protein_coding	7267	7.00128	6.99507	7.03497	3.7236	2.95568	3.03258	3.19041	1.91766	4.7311	3.64731	3.69134	2.58249	2.89424	-3.73424	3.79e-11	0.447361	0.797785	0.00128447	0.999073	-0.446076	0.788363
ENSMUSG00000039804	Ncoa5	protein_coding	4383	8.74996	8.83387	9.01083	7.20124	7.16988	7.21915	7.29182	6.71749	7.1017	6.39878	6.22297	6.70425	6.69473	-1.67208	3.84e-11	-0.139037	0.867766	-0.676565	0.0277679	-0.537528	0.358694
ENSMUSG00000057092	Fxyd3	protein_coding	4850	-2.27798	0.52937	-1.27798	4.00742	4.21478	4.18394	4.61706	4.79382	4.6878	4.82303	2.65322	4.35173	4.006	4.6802	3.95e-11	0.561644	0.685425	0.00909427	0.994789	-0.55255	0.703755
ENSMUSG00000030022	Adamts9	protein_coding	15048	3.79586	4.15996	4.11087	6.10392	6.14951	6.33008	4.64153	4.75991	4.53144	3.86942	4.58136	4.70628	5.14366	2.16708	4.02e-11	-1.55133	4.06e-05	-1.55196	3.78e-06	-0.000621938	0.999641
ENSMUSG00000075254	Heg1	protein_coding	12632	7.72793	7.61187	7.32896	10.3808	9.78549	9.84679	10.2927	9.57739	10.056	9.3737	9.36129	10.427	10.24	2.4642	4.07e-11	-0.0248636	0.988771	-0.0980747	0.89908	-0.0732111	0.955802
ENSMUSG00000045975	C2cd2	protein_coding	6555	3.55419	4.59118	4.32083	6.79916	6.43011	6.49311	6.47813	6.76686	7.13133	6.30118	5.56257	6.19068	6.36771	2.36464	4.1e-11	0.23425	0.833565	-0.444559	0.382806	-0.678809	0.415531
ENSMUSG00000043668	Tox3	protein_coding	3356	8.67322	8.50237	8.57293	5.67952	5.80351	5.85734	4.26196	5.39685	4.16015	2.82702	4.39092	4.5451	3.95228	-2.80186	4.18e-11	-1.07017	0.125326	-1.71152	0.000310464	-0.641349	0.577284
ENSMUSG00000024039	Cbs	protein_coding	3343	4.66825	4.30325	4.6339	6.34101	7.17979	7.2056	6.15981	6.03788	5.33567	4.81125	5.28404	4.87263	4.88388	2.41825	4.18e-11	-1.07616	0.0336322	-1.98647	4.92e-08	-0.910311	0.226357
ENSMUSG00000028790	Khdrbs1	protein_coding	6419	9.65276	9.86044	9.96488	8.25282	7.64762	7.63726	7.61512	7.28055	7.36478	7.03997	6.59008	7.40536	6.99304	-1.95664	4.2e-11	-0.447593	0.495189	-0.839251	0.0169562	-0.391658	0.614396
ENSMUSG00000028246	Faxc	protein_coding	8362	7.68937	7.41997	7.60946	3.52111	3.86144	3.56705	3.00899	3.30013	3.90194	3.32934	5.2222	3.2479	2.1206	-3.91916	4.25e-11	-0.204651	0.926711	0.277364	0.800856	0.482015	0.782101
ENSMUSG00000063626	Unc5d	protein_coding	9220	7.29707	7.36699	7.27097	1.55012	3.20346	3.37198	2.4034	0.711756	1.60259	3.75727	3.41832	2.89443	0.172326	-4.4	4.28e-11	-1.17039	0.400887	0.117896	0.934606	1.28828	0.445315
ENSMUSG00000090115	Usp49	protein_coding	8581	6.85596	7.00607	6.98499	5.12286	5.25	5.42751	4.74581	4.79057	4.52821	4.51444	5.14643	4.67899	4.97639	-1.67656	4.4e-11	-0.582492	0.189034	-0.422224	0.229643	0.160268	0.838786
ENSMUSG00000020496	Rnf187	protein_coding	1949	10.4096	10.4719	10.8079	8.90763	8.49591	8.58716	8.90696	8.50279	8.48228	8.08199	8.51833	8.86482	8.40077	-1.90007	4.42e-11	-0.0291601	0.979122	-0.179567	0.717352	-0.150406	0.864194
ENSMUSG00000026875	Traf1	protein_coding	8819	0.181313	1.10731	0.444347	3.50324	4.25512	4.15405	4.77789	4.36087	5.5907	4.45421	4.51642	5.03115	5.59051	3.37768	4.43e-11	0.994594	0.205637	0.965476	0.0952365	-0.0291176	0.990766
ENSMUSG00000059555	Tor4a	protein_coding	3301	3.18399	3.52502	2.80066	6.34319	6.03192	6.25998	6.47503	5.12651	6.5625	6.51829	5.63715	6.75216	6.57067	3.01738	4.77e-11	-0.0281309	0.988771	0.210361	0.788355	0.238492	0.855721
ENSMUSG00000031134	Rbmx	protein_coding	4330	9.03029	9.22381	9.53129	7.06305	6.79123	6.89796	6.80705	6.07064	6.84563	6.72066	5.72373	6.65141	6.96316	-2.35526	5.08e-11	-0.304122	0.77629	-0.337697	0.546922	-0.0335747	0.984394
ENSMUSG00000017817	Jph2	protein_coding	4255	-0.504197	-2.08916	0.232769	4.23277	3.87048	3.92608	4.61662	4.12282	4.93321	5.77218	4.86953	4.31816	4.76042	4.52023	5.24e-11	0.582444	0.614024	1.01281	0.08646	0.430363	0.746867
ENSMUSG00000019997	Ctgf	protein_coding	2861	4.69293	5.22495	4.592	7.475	7.80357	7.94967	7.72624	7.66167	7.58939	6.51668	6.90407	7.81242	8.246	2.89231	5.33e-11	-0.0964227	0.954661	-0.224546	0.770033	-0.128124	0.927155
ENSMUSG00000047394	Odf3b	protein_coding	1768	-0.822118	-0.822118	-0.822118	7.36771	5.40056	5.52433	7.45053	7.0944	8.0544	7.21877	5.45305	6.52862	7.89838	7.21842	5.35e-11	1.19271	0.348144	0.636516	0.530954	-0.556196	0.763611
ENSMUSG00000031661	Nkd1	protein_coding	4558	7.08772	7.17792	7.51377	9.55979	8.95897	9.03252	8.35239	8.24023	8.3767	7.16518	7.8465	7.57014	7.1751	1.93745	5.41e-11	-0.884712	0.0330469	-1.74087	2.54e-09	-0.856156	0.107713
ENSMUSG00000020086	H2afy2	protein_coding	2175	9.78738	10.0249	10.2584	7.30525	6.78679	6.85591	6.17421	5.4446	4.66034	5.36529	4.15415	5.97818	5.72856	-3.03583	5.45e-11	-1.44408	0.0279469	-1.54653	0.00362403	-0.102448	0.951675
ENSMUSG00000043384	Gprasp1	protein_coding	8119	8.60532	8.58972	8.70789	6.54475	6.82357	6.6827	7.40449	6.29688	7.18815	6.92033	6.8641	6.77658	6.91803	-1.94686	5.45e-11	0.349471	0.641921	0.182458	0.7208	-0.167013	0.852491
ENSMUSG00000035929	H2-Q4	protein_coding	2596	4.32415	4.64608	4.87164	7.07079	7.05048	6.9931	9.10569	8.18146	8.10753	8.48722	9.1491	9.28769	9.06258	2.40707	5.55e-11	1.50282	0.00035016	1.98876	1.3e-08	0.485934	0.587147
ENSMUSG00000038296	Galnt18	protein_coding	2575	4.56616	4.84488	5.20528	6.84488	7.42169	7.51346	7.26862	6.66237	6.84488	6.87662	6.83774	7.40481	6.45214	2.39449	5.61e-11	-0.340966	0.729814	-0.356979	0.511863	-0.0160128	0.991362
ENSMUSG00000035954	Dock4	protein_coding	22923	4.7759	5.11063	4.84103	6.7298	6.42974	6.40496	6.35997	6.20632	6.4855	5.7258	5.62194	5.83442	6.14377	1.61228	5.72e-11	-0.173537	0.819034	-0.683452	0.0183197	-0.509915	0.361554
ENSMUSG00000116165	Pdxp	protein_coding	2001	8.0049	7.85415	8.32795	4.64314	4.5719	4.68968	2.28552	3.7783	4.90617	4.80751	4.5876	3.70616	3.578	-3.44001	5.82e-11	-0.615934	0.6644	-0.377098	0.678576	0.238836	0.890674
ENSMUSG00000026640	Plxna2	protein_coding	17174	9.40514	9.23044	9.00849	7.22146	7.0494	7.11687	8.04858	7.36267	7.75932	6.89095	7.01964	7.49955	7.83985	-2.09283	5.86e-11	0.619716	0.296436	0.232354	0.659952	-0.387361	0.652989
ENSMUSG00000024778	Fas	protein_coding	1801	0.736164	0.151202	-0.848798	5.95856	4.65565	5.10707	6.77372	6.65269	6.9521	5.90429	6.35925	7.28993	7.23427	5.18557	5.91e-11	1.46189	0.0352335	1.47612	0.00929137	0.0142344	0.994595
ENSMUSG00000024338	Psmb8	protein_coding	2736	3.45482	2.13289	3.24837	6.46082	5.4905	5.65883	7.29032	6.88767	7.01961	7.05104	7.18384	7.50906	6.5631	2.88048	6.03e-11	1.14544	0.0511316	1.18464	0.0112827	0.0392019	0.982998
ENSMUSG00000020009	Ifngr1	protein_coding	2847	5.14877	5.8656	5.87426	8.56336	8.17009	8.26671	8.0824	7.72573	8.28822	7.15179	6.53511	7.94115	7.93158	2.67585	6.17e-11	-0.292081	0.813983	-0.840621	0.102181	-0.54854	0.598471
ENSMUSG00000034731	Dgkh	protein_coding	16979	4.07419	4.33639	3.65579	6.22266	5.88031	5.93537	5.63852	5.72456	5.19509	4.46132	5.11087	4.99914	4.85823	1.9716	6.21e-11	-0.483523	0.439226	-1.14219	0.000421811	-0.658665	0.316031
ENSMUSG00000020467	Efemp1	protein_coding	2037	4.29548	3.67399	4.25896	7.37443	7.57637	7.58727	9.37458	6.94635	8.77445	6.89448	6.56188	7.43532	7.28138	3.4134	6.3e-11	1.15837	0.164118	-0.433262	0.588328	-1.59163	0.0565172
ENSMUSG00000073598	1700066B19Rik	protein_coding	2837	1.49563	-0.504366	-1.50437	5.83548	4.97662	4.90541	4.85226	5.32776	3.70509	3.83992	4.04833	5.04382	5.26504	4.93121	6.62e-11	-0.531637	0.763398	-0.620637	0.503182	-0.0889999	0.967895
ENSMUSG00000004951	Hspb1	protein_coding	1031	3.86285	4.20388	5.8386	9.12086	7.945	8.16929	10.394	10.11	10.2321	8.40226	9.3716	10.0722	9.5464	3.59503	6.77e-11	1.74495	0.0135978	0.959353	0.167911	-0.785602	0.555484
ENSMUSG00000030616	Sytl2	protein_coding	13941	-1.47933	-0.479334	0.446665	4.98337	3.7658	3.44961	3.62248	2.94123	4.16452	3.61578	5.91332	4.14084	4.29282	4.5234	7.02e-11	-0.562872	0.76595	0.553884	0.588328	1.11676	0.486825
ENSMUSG00000024232	Bambi	protein_coding	5040	1.9885	1.57347	2.19014	6.68617	5.27752	5.1285	4.72892	4.14604	3.05889	4.45666	3.06727	4.76578	4.07929	3.93874	7.05e-11	-1.74729	0.0313139	-1.66041	0.0139998	0.0868876	0.967115
ENSMUSG00000031618	Nr3c2	protein_coding	6474	2.21223	2.8289	2.21223	4.69766	5.90544	5.86224	7.46318	6.29382	6.99359	5.87911	6.08301	6.84933	6.97153	3.13919	7.07e-11	1.40695	0.02754	0.934607	0.111879	-0.472342	0.711183
ENSMUSG00000063428	Ddo	protein_coding	8925	0.164076	-0.350497	0.301579	3.97143	3.13386	3.03248	4.2494	4.01348	4.54951	4.57638	3.71677	3.83443	3.34026	3.37236	7.07e-11	0.8521	0.286087	0.499401	0.438529	-0.3527	0.777434
ENSMUSG00000042286	Stab1	protein_coding	10288	6.41025	6.51363	6.22019	8.47946	8.08331	8.16958	7.82119	7.66595	8.14193	7.79407	7.09067	7.63247	7.88272	1.86776	7.14e-11	-0.3638	0.595008	-0.623575	0.0824567	-0.259776	0.748376
ENSMUSG00000064061	Dzip3	protein_coding	9081	6.91123	6.97576	7.071	5.04597	4.75972	4.84398	4.69435	3.96074	4.96181	3.90336	4.7274	4.25195	4.32352	-2.1002	7.16e-11	-0.285679	0.765392	-0.554411	0.208246	-0.268732	0.777498
ENSMUSG00000026870	Cutal	protein_coding	2441	-1.28747	-1.28747	0.29749	5.48071	4.26278	4.75085	4.60758	4.52717	4.92198	3.72239	4.11322	4.87884	4.32228	5.46342	7.17e-11	-0.215225	0.898191	-0.587101	0.424498	-0.371876	0.799598
ENSMUSG00000024968	Rcor2	protein_coding	3135	10.082	10.1218	10.5136	5.65532	5.53114	5.94396	3.83941	-1.19137	4.07946	4.39243	4.41519	3.28081	1.86613	-4.53153	7.2e-11	-2.30631	0.0170592	-1.92745	0.0222247	0.378864	0.863793
ENSMUSG00000030894	Tpp1	protein_coding	5164	5.55632	5.72954	5.5973	7.78506	7.42493	7.4886	7.40318	7.31019	7.34576	6.82517	6.10545	7.13497	6.58452	1.9448	7.22e-11	-0.220762	0.807679	-0.864431	0.01212	-0.643669	0.322698
ENSMUSG00000035237	Lcat	protein_coding	1342	1.16058	3.66308	1.57562	6.8885	7.19733	7.21031	7.55673	6.9396	5.68414	7.09534	5.58774	7.4789	6.21574	4.53112	7.23e-11	-0.189985	0.933501	-0.333881	0.762523	-0.143896	0.946719
ENSMUSG00000097195	Snhg5	processed_transcript	1045	8.05024	8.08116	9.25843	5.71786	5.39364	5.31947	5.18621	4.71552	5.14595	5.55208	6.21166	4.70227	5.12094	-3.09745	7.43e-11	-0.445646	0.756598	0.0201845	0.986188	0.465831	0.746867
ENSMUSG00000031970	Dbndd1	protein_coding	2645	6.91866	6.89135	7.64386	4.15132	4.67054	4.41267	4.58341	3.37575	3.64113	3.668	4.07543	3.92811	4.62918	-2.76537	7.45e-11	-0.453983	0.707701	-0.304038	0.682396	0.149945	0.918657
ENSMUSG00000040836	Gpr161	protein_coding	6962	7.96039	7.58744	7.5842	5.22287	5.13877	5.14113	5.03517	3.67996	4.54035	3.73119	3.362	4.56082	4.13831	-2.55393	7.5e-11	-0.641845	0.442892	-1.14779	0.0145768	-0.505941	0.637519
ENSMUSG00000049690	Nckap5	protein_coding	12100	6.92859	7.22564	6.9059	4.52719	4.94484	5.03017	4.94102	5.06473	4.21685	4.42853	4.39539	5.09104	5.02047	-2.17577	7.54e-11	-0.0670038	0.960525	-0.0806041	0.90887	-0.0136003	0.992259
ENSMUSG00000010095	Slc3a2	protein_coding	3529	7.46383	7.84074	8.03561	10.4959	9.64088	9.59879	9.29162	8.82395	9.13275	8.56034	8.53692	9.0987	8.74469	2.17487	7.61e-11	-0.878164	0.0870299	-1.22049	0.000806402	-0.342331	0.711903
ENSMUSG00000021094	Dhrs7	protein_coding	3541	3.60211	4.13004	3.90376	6.70722	6.18142	6.16467	7.24606	6.44029	6.50676	6.63369	5.98404	6.91982	6.49779	2.47734	7.84e-11	0.408782	0.663926	0.175148	0.791061	-0.233634	0.827694
ENSMUSG00000025357	Dgka	protein_coding	4762	3.50332	4.36314	4.07036	6.58764	6.56547	6.6783	6.89016	6.85298	6.63108	6.1831	5.97356	6.66152	7.35434	2.59	7.86e-11	0.184277	0.887461	0.0348834	0.970079	-0.149394	0.903432
ENSMUSG00000042258	Isl1	protein_coding	3959	5.01486	4.96906	5.42425	-1.98514	-0.434886	0.535342	1.78653	-1.52804	-1.98514	-1.49883	-1.75437	-1.86322	-0.929972	-5.36023	7.97e-11	0.691627	0.804477	-1.24414	0.452508	-1.93577	0.484244
ENSMUSG00000029730	Mcm7	protein_coding	4426	8.29175	8.63454	8.78916	6.5579	5.97789	6.02879	5.43302	4.911	4.29694	4.56912	5.28444	5.42713	4.94258	-2.37519	8e-11	-1.25714	0.0113011	-1.1166	0.00945249	0.140541	0.907588
ENSMUSG00000030921	Trim30a	protein_coding	4111	0.767866	1.76787	2.13044	5.56784	5.27231	5.15598	6.67971	7.25681	5.50741	4.93867	5.88477	6.51288	6.3103	3.68048	8e-11	1.30559	0.106108	0.684815	0.350052	-0.620771	0.651754
ENSMUSG00000031728	Zfp821	protein_coding	6649	7.03505	7.18722	7.79532	5.04165	5.54163	5.57584	4.93161	5.13334	5.08064	4.75316	4.9239	5.23427	4.99445	-1.96939	8.01e-11	-0.358404	0.645426	-0.420333	0.33673	-0.0619292	0.95485
ENSMUSG00000056498	Tmem154	protein_coding	4738	-1.24428	-0.244278	0.0776499	5.13943	4.99247	5.03594	4.04196	3.21281	4.65054	0.826986	2.74138	4.56414	4.18593	5.42689	8.03e-11	-0.970472	0.547084	-1.39801	0.123715	-0.427535	0.839027
ENSMUSG00000024236	Svil	protein_coding	10701	5.31165	5.78245	5.35511	7.69342	7.44912	7.49195	7.62345	6.92464	7.19963	6.83812	6.40168	7.13583	7.24652	2.04949	8.06e-11	-0.270066	0.769264	-0.607521	0.134905	-0.337455	0.695264
ENSMUSG00000050799	Hist1h2ba	protein_coding	384	10.3723	10.8008	10.6406	8.62875	7.51603	7.60174	5.73745	5.42288	5.84025	4.18905	5.31203	5.20318	5.52345	-2.61458	8.1e-11	-2.31394	5.72e-06	-2.84217	6.52e-10	-0.528224	0.710666
ENSMUSG00000023495	Pcbp4	protein_coding	4268	8.75271	8.89512	9.40279	6.72981	6.51739	6.68001	6.56424	5.60194	6.19184	5.9777	6.98896	6.19327	6.05964	-2.39963	8.29e-11	-0.470905	0.601278	-0.278912	0.64592	0.191993	0.865474
ENSMUSG00000034320	Slc26a2	protein_coding	12370	3.43732	3.30196	2.67501	6.48236	6.92077	6.93262	7.86546	5.5218	7.69541	4.96605	4.16424	5.66056	5.7729	3.61909	8.29e-11	0.54808	0.7168	-1.52193	0.0201779	-2.07001	0.0123669
ENSMUSG00000024725	Ostf1	protein_coding	4784	3.95124	4.86072	4.54914	7.44914	6.95559	6.92695	7.2119	7.13845	7.12549	6.41296	6.16731	7.44679	7.28076	2.62938	8.41e-11	0.028663	0.987526	-0.201726	0.776384	-0.230389	0.845896
ENSMUSG00000085936	2610307P16Rik	processed_transcript	3293	6.36806	7.11349	7.45052	3.23479	3.1884	3.24853	3.24491	4.82515	4.68999	-1.2331	2.51137	3.10296	2.42322	-3.8201	8.51e-11	1.17837	0.282125	-0.875661	0.323426	-2.05404	0.0437401
ENSMUSG00000031995	St14	protein_coding	7637	1.45931	2.23692	1.87435	4.18594	4.56561	4.58337	4.20123	4.27897	3.44203	3.85708	3.42705	4.07156	3.54842	2.56701	9.31e-11	-0.441261	0.632671	-0.710484	0.140206	-0.269224	0.804679
ENSMUSG00000034708	Grn	protein_coding	3474	7.50261	7.99782	7.83094	9.56315	9.45669	9.53504	8.75924	8.40701	8.94149	8.35326	8.33353	8.77447	8.22435	1.72748	9.35e-11	-0.799169	0.0328074	-1.08154	0.000132715	-0.282366	0.700819
ENSMUSG00000045896	Paip2b	protein_coding	6335	7.4517	7.48767	7.78374	5.72036	4.66826	5.02341	5.04243	4.61393	4.41347	4.7056	5.62812	5.131	4.9232	-2.38029	9.68e-11	-0.486645	0.582416	-0.0623414	0.93772	0.424303	0.677761
ENSMUSG00000026102	Inpp1	protein_coding	6460	3.68351	4.80831	4.74309	6.64609	6.71203	6.63161	6.58339	6.56969	6.9469	7.07089	6.62935	6.49916	6.91052	2.16866	9.99e-11	0.0475297	0.968833	0.131054	0.831537	0.0835248	0.940099
ENSMUSG00000028163	Nfkb1	protein_coding	12061	4.18908	4.67451	4.30859	6.81499	6.54481	6.61725	6.7622	6.07183	7.00391	5.76747	5.95816	6.35937	6.7001	2.25756	1.06e-10	0.000989639	0.998925	-0.420931	0.405147	-0.421921	0.649731
ENSMUSG00000054385	Ceacam2	protein_coding	3788	1.98545	3.28802	1.40049	4.98545	5.51146	5.69036	5.72937	5.69553	6.16603	6.0406	5.60395	6.15468	6.3769	2.98062	1.09e-10	0.452427	0.686522	0.642561	0.270058	0.190134	0.885763
ENSMUSG00000050132	Sarm1	protein_coding	5629	7.46857	7.40194	7.47146	3.23504	4.2273	4.43235	4.17187	4.26799	2.41401	2.69386	3.94734	3.35696	2.26273	-3.3913	1.12e-10	-0.231944	0.898191	-0.848821	0.249145	-0.616877	0.6764
ENSMUSG00000047786	Lix1	protein_coding	3434	7.06873	7.23692	7.29157	5.46804	5.06498	5.1638	4.69222	5.24706	4.40993	4.02834	3.77281	3.73435	3.66759	-1.96286	1.16e-10	-0.422781	0.567208	-1.43684	2.92e-05	-1.01406	0.0795676
ENSMUSG00000031557	Plekha2	protein_coding	5579	2.72945	3.84192	3.35288	6.79612	6.01569	6.0769	6.87232	5.40335	6.37797	6.12004	5.80061	6.59611	6.6003	2.96273	1.16e-10	-0.00136777	0.998925	-0.022531	0.982303	-0.0211632	0.990766
ENSMUSG00000043091	Tuba1c	protein_coding	2287	11.9057	12.2274	12.7644	10.3423	9.08556	9.15934	8.86889	8.14933	8.68306	8.10663	8.20974	8.80651	8.03414	-2.69207	1.21e-10	-1.05278	0.113126	-1.32742	0.00536942	-0.274635	0.823721
ENSMUSG00000010307	Tmem86a	protein_coding	1887	3.72776	4.69862	4.83879	7.33657	7.20021	7.26907	7.20809	6.51828	7.37392	6.85561	6.29195	6.52775	5.54846	2.77055	1.23e-10	-0.189182	0.891551	-0.891926	0.0876986	-0.702745	0.497931
ENSMUSG00000028339	Col15a1	protein_coding	6349	2.85703	4.35584	3.8092	7.61424	8.40434	8.50075	6.25198	5.43442	6.23434	7.53573	5.44076	4.74079	4.53838	4.42572	1.23e-10	-2.2031	0.0170899	-2.10154	0.0071717	0.101554	0.967115
ENSMUSG00000017417	Plxdc1	protein_coding	4836	-2.27381	1.81365	-1.27381	4.78147	4.78423	4.43828	5.09989	5.09017	5.37004	4.84184	4.75137	4.11489	3.48179	4.21271	1.25e-10	0.5171	0.74548	-0.284427	0.77864	-0.801527	0.578359
ENSMUSG00000005447	Pafah1b3	protein_coding	2107	8.28675	8.54869	9.5569	5.01227	4.1755	4.07332	2.88912	2.18926	4.50977	-0.588888	2.85602	3.80162	3.88686	-4.42752	1.32e-10	-0.933125	0.579224	-1.26659	0.183564	-0.333461	0.884861
ENSMUSG00000026840	Lamc3	protein_coding	6091	4.38201	5.51226	4.05153	7.22779	7.44938	7.47465	7.59005	7.02783	7.65306	6.66098	7.12792	7.52787	7.16958	2.59697	1.32e-10	0.061817	0.968407	-0.234194	0.73384	-0.296011	0.797319
ENSMUSG00000036995	Asap3	protein_coding	4225	3.92105	4.64897	3.92105	6.80063	7.09152	7.2675	6.97282	6.44423	7.80522	5.38463	5.15182	5.65768	6.32936	2.85996	1.32e-10	0.118942	0.941022	-1.3629	0.00639934	-1.48185	0.0352842
ENSMUSG00000030500	Slc17a6	protein_coding	5399	7.0751	6.86652	7.12764	1.15227	2.95045	3.00339	0.531618	-0.390639	2.92486	0.0536099	-0.201923	-2.31077	-2.37753	-4.43363	1.34e-10	-0.865587	0.632078	-3.44846	0.000171899	-2.58287	0.0977567
ENSMUSG00000043557	Mdga1	protein_coding	9395	8.23978	7.94178	7.9903	4.73965	5.18254	5.25751	4.5526	3.71705	4.41916	4.5212	3.78024	3.64491	2.18082	-2.98506	1.34e-10	-0.802615	0.397761	-1.33522	0.0158018	-0.532604	0.679399
ENSMUSG00000005566	Trim28	protein_coding	4158	10.0068	10.1259	10.2573	8.6376	8.09891	8.21583	7.64989	7.19562	7.26152	6.95005	6.99506	7.43672	7.49313	-1.79769	1.35e-10	-0.951942	0.0108405	-1.09517	0.000302199	-0.143231	0.866697
ENSMUSG00000054520	Sh3bp2	protein_coding	4296	6.46686	6.63847	7.03911	3.98447	4.28015	4.44187	3.7193	4.02652	5.00553	3.96827	3.58721	4.04129	3.70706	-2.48301	1.37e-10	0.111075	0.939343	-0.415393	0.496628	-0.526468	0.6189
ENSMUSG00000078154	Gm12184	protein_coding	1310	9.73714	10.0963	10.7078	8.44016	7.79731	7.69385	7.95412	7.59891	7.86782	7.22602	7.25059	7.55253	6.94172	-2.22302	1.38e-10	-0.198194	0.863885	-0.755153	0.0878302	-0.556959	0.527237
ENSMUSG00000043252	Tmem64	protein_coding	4670	3.84267	4.70731	4.06198	6.99575	6.53628	6.56384	6.6834	6.11019	6.10301	5.87759	5.04077	6.07841	6.01662	2.46126	1.38e-10	-0.387243	0.702932	-0.905633	0.0492847	-0.51839	0.592063
ENSMUSG00000044534	Ackr2	protein_coding	3127	1.67715	-1.64478	-1.64478	6.85108	5.61972	5.60114	-0.0955061	-1.18769	-1.64478	-1.15848	-1.41401	1.64707	-1.58962	5.79431	1.4e-10	-6.94844	6.13e-10	-6.02204	1.96e-11	0.926402	0.785607
ENSMUSG00000044927	H1fx	protein_coding	1217	10.8193	10.7046	11.204	8.05206	7.82916	7.86253	5.85091	4.81762	6.25583	7.10986	5.78033	6.21363	5.12939	-3.00794	1.41e-10	-2.15144	0.000144799	-1.68449	0.00135174	0.466948	0.737722
ENSMUSG00000031627	Irf2	protein_coding	7396	4.86145	4.71317	4.73531	6.86312	6.31635	6.41509	6.34201	6.1924	6.70944	6.12703	6.3213	6.57725	6.47676	1.77904	1.41e-10	-0.11833	0.898191	-0.164333	0.726175	-0.0460033	0.961841
ENSMUSG00000024308	Tapbp	protein_coding	3296	5.82618	6.2041	6.39822	9.04167	8.46706	8.6481	9.4235	8.32883	9.02915	8.31055	8.33501	9.41173	8.93807	2.57709	1.44e-10	0.256381	0.841165	0.0846358	0.919394	-0.171746	0.88974
ENSMUSG00000066319	Rtp3	protein_coding	3057	-0.0271541	1.38788	-0.612117	4.43228	4.82078	4.16318	5.27106	5.59986	4.41025	4.96165	5.12645	5.84072	5.44305	3.99251	1.51e-10	0.675059	0.514887	0.888976	0.139285	0.213917	0.882499
ENSMUSG00000054072	Iigp1	protein_coding	3121	-1.64201	-0.0570459	-0.0570459	3.60592	4.03752	4.004	7.10366	6.35424	6.98004	6.14807	6.26824	6.52976	6.54244	4.32274	1.51e-10	2.94694	3.72e-16	2.47999	2.92e-13	-0.466951	0.585137
ENSMUSG00000009035	Tmem184b	protein_coding	4702	6.2942	6.74972	6.85419	9.10323	8.44819	8.62786	9.01528	8.28045	8.89278	8.31507	8.25016	8.88088	8.57761	2.10085	1.56e-10	0.0105585	0.994122	-0.2252	0.679498	-0.235758	0.803343
ENSMUSG00000030103	Bhlhe40	protein_coding	4705	4.2736	4.69654	5.12336	7.73159	7.50217	7.54367	8.75526	7.55381	8.20043	7.2965	6.84832	8.21191	8.19926	2.85657	1.56e-10	0.655932	0.497657	0.157546	0.851859	-0.498386	0.676249
ENSMUSG00000076441	Ass1	protein_coding	2414	2.42901	3.37243	3.37243	6.87323	6.14919	6.29345	7.35822	6.31495	6.24427	6.71472	5.97057	7.65139	6.84983	3.35129	1.61e-10	0.26382	0.870067	0.447733	0.558633	0.183913	0.90675
ENSMUSG00000002058	Unc119	protein_coding	2448	6.76368	7.03483	7.71402	4.77449	4.30304	4.52433	4.19627	5.29477	5.20025	4.44263	3.52413	4.00024	3.93349	-2.68463	1.65e-10	0.426227	0.718807	-0.53721	0.405147	-0.963437	0.322471
ENSMUSG00000017167	Cntnap1	protein_coding	5875	1.83773	2.73081	2.57469	4	6.19533	6.32823	6.23627	6.00579	6.19696	6.12647	6.5248	5.69661	6.44894	3.39343	1.67e-10	0.326317	0.841829	0.410742	0.615731	0.0844247	0.96282
ENSMUSG00000079465	Col4a3	protein_coding	9967	-3.31716	0.00476877	0.00476877	4.45763	2.87695	3.09262	3.77643	4.39732	4.68284	4.32901	3.93598	3.19708	4.34534	4.16196	1.71e-10	0.680517	0.627281	0.367413	0.698993	-0.313104	0.853785
ENSMUSG00000023805	Synj2	protein_coding	8342	3.0057	3.02707	3.04813	5.80997	5.64973	5.57808	6.41369	6.02969	6.56532	5.26511	7.09073	6.52096	6.55128	2.65505	1.72e-10	0.671756	0.416393	0.8119	0.115861	0.140144	0.91309
ENSMUSG00000023004	Tuba1b	protein_coding	1875	12.6272	12.9134	13.4471	11.0484	9.7636	9.85156	9.50863	8.82632	9.46489	8.62107	9.03812	9.44505	8.71433	-2.68874	1.73e-10	-1.04911	0.118171	-1.35589	0.00452766	-0.306784	0.802022
ENSMUSG00000032754	Slc8b1	protein_coding	3463	2.79294	3.11487	3.01533	5.64261	5.68896	5.66563	5.98607	5.69849	4.79294	5.70551	5.36948	4.68745	5.20566	2.68541	1.74e-10	-0.0914293	0.951644	-0.381756	0.529667	-0.290326	0.799598
ENSMUSG00000079507	H2-Q1	protein_coding	2860	2.18442	0.483985	0.483985	4.91025	4.58882	4.58943	6.31866	5.84797	5.40285	5.88915	5.58512	6.38726	5.66843	3.40977	1.75e-10	1.20414	0.0503538	1.21707	0.0138052	0.0129348	0.994309
ENSMUSG00000027996	Sfrp2	protein_coding	2153	7.02808	7.23795	7.33244	3.53751	3.57318	3.78759	1.85796	-0.649257	-1.10635	-0.620046	2.58385	-0.984428	0.948816	-3.56446	1.76e-10	-2.92015	0.00149609	-2.448	0.00116877	0.472148	0.853785
ENSMUSG00000022548	Apod	protein_coding	2577	5.93809	6.51695	5.98304	9.63853	9.54101	9.45191	9.88806	8.59522	9.2481	10.3798	9.25847	8.57641	8.14274	3.37491	1.77e-10	-0.206886	0.911517	-0.196837	0.843122	0.010049	0.996325
ENSMUSG00000071203	Naip5	protein_coding	5204	0.790304	1.52727	-0.0576929	4.12817	3.64636	4.03015	4.77451	4.77791	5.38856	4.53295	4.50936	4.87158	5.19911	3.0547	1.78e-10	1.06384	0.0703568	0.860578	0.0806315	-0.20326	0.863433
ENSMUSG00000041308	Sntb2	protein_coding	10350	2.58264	3.34269	3.30087	6.14414	5.89979	5.91951	5.87352	4.2852	5.89757	5.67699	4.66657	5.54802	5.5165	2.87697	1.79e-10	-0.469301	0.690668	-0.590183	0.350316	-0.120882	0.934072
ENSMUSG00000038408	1700018A04Rik	lincRNA	4216	1.50909	2.01159	-0.0758749	4.92413	4.30726	4.35149	4.28075	3.73877	3.62456	4.29307	4.19929	4.74649	4.50285	3.16809	1.8e-10	-0.637946	0.509524	-0.0990662	0.912077	0.538879	0.645412
ENSMUSG00000028546	Elavl4	protein_coding	5387	8.27009	8.40578	8.48266	3.85592	3.73548	3.86038	3.39281	-1.97239	2.52471	3.72925	1.97121	2.69244	0.795607	-4.57043	1.84e-10	-1.34124	0.346906	-1.16279	0.243665	0.178449	0.944383
ENSMUSG00000022893	Adamts1	protein_coding	5302	5.64875	5.61583	5.80292	8.71758	8.7817	8.84279	9.79139	9.24654	9.15188	8.1712	7.73712	9.41929	9.86991	3.09013	1.84e-10	0.643566	0.567049	0.269784	0.748858	-0.373783	0.787494
ENSMUSG00000027796	Smad9	protein_coding	5368	0.897543	1.74554	1.27606	4.82354	4.63366	5.0418	6.43171	4.12017	5.61453	4.99265	4.83981	4.69754	5.21574	3.49514	1.88e-10	0.829263	0.414508	0.106091	0.919394	-0.723173	0.567996
ENSMUSG00000037640	Zfp60	protein_coding	8390	6.90431	7.19107	7.2271	4.6728	4.53143	4.60709	4.59608	3.53817	5.07599	3.77518	3.93028	4.01903	4.69385	-2.50992	1.91e-10	-0.0654929	0.966376	-0.451816	0.445928	-0.386323	0.735229
ENSMUSG00000029765	Plxna4	protein_coding	14103	8.67517	8.47382	8.23362	5.89115	6.19687	6.23888	6.17705	4.71062	5.75003	5.52946	5.30462	5.66154	5.98375	-2.35468	1.91e-10	-0.449585	0.62637	-0.476039	0.37341	-0.0264541	0.990027
ENSMUSG00000054720	Lrrc8c	protein_coding	7654	4.64875	4.53139	4.76423	7.14859	6.43102	6.64152	7.31234	6.46924	7.14594	6.80039	6.54011	7.2053	7.01982	2.12055	1.92e-10	0.248346	0.804477	0.140949	0.816759	-0.107398	0.918657
ENSMUSG00000054752	Fsd1l	protein_coding	9739	6.63658	6.5284	6.51064	4.30119	2.75833	3.3547	4.25039	2.63275	4.22402	3.69438	3.98042	3.70851	4.05679	-2.95218	1.96e-10	0.269736	0.860837	0.262208	0.749446	-0.00752713	0.997009
ENSMUSG00000041911	Dlx1	protein_coding	5396	8.22989	8.53534	8.34042	4.70766	5.055	5.05122	2.74187	-0.389837	1.56811	-1.94559	1.88634	1.39047	0.945202	-3.42635	1.98e-10	-3.12011	1.24e-06	-3.83861	4.73e-11	-0.7185	0.677061
ENSMUSG00000044807	Zfp354c	protein_coding	5596	7.67674	7.58572	7.63195	5.52683	5.32324	5.35801	4.7928	3.9727	5.10057	4.9088	4.08622	3.9413	4.46559	-2.22725	1.98e-10	-0.703477	0.282607	-1.0081	0.0169943	-0.304625	0.767879
ENSMUSG00000031311	Nono	protein_coding	4375	10.9809	11.038	11.3912	9.32553	8.75356	8.85583	8.76872	7.9878	8.32707	7.6812	7.52985	8.41785	8.06671	-2.14817	2.02e-10	-0.602963	0.364184	-1.03384	0.00787252	-0.430873	0.630433
ENSMUSG00000036814	Slc6a20a	protein_coding	4084	3.17947	2.97002	2.42945	5.56247	5.95906	6.04229	6.01114	4.8365	6.12484	6.10737	4.8155	5.26186	5.63251	2.97771	2.02e-10	-0.10502	0.950628	-0.34028	0.637598	-0.23526	0.861211
ENSMUSG00000037306	Man1c1	protein_coding	5722	4.90975	5.50585	5.06844	7.33523	7.23708	7.41566	7.03275	6.14514	6.59982	6.66327	6.86907	6.35023	6.03849	2.14734	2.1e-10	-0.692278	0.244359	-0.817958	0.0453925	-0.125679	0.906813
ENSMUSG00000045730	Adrb2	protein_coding	2143	1.70772	2.48533	2.60081	6.08028	5.36948	5.80062	7.2527	6.27632	7.08028	6.6346	5.01378	5.99957	6.59216	3.46205	2.1e-10	1.15248	0.13289	0.412236	0.586915	-0.740247	0.530399
ENSMUSG00000020263	Appl2	protein_coding	5949	6.03098	5.93515	6.20214	7.39458	7.86101	7.8443	8.27583	8.04935	8.00761	7.24233	7.82303	7.62074	7.69197	1.65585	2.11e-10	0.399765	0.471242	-0.105732	0.825961	-0.505497	0.400089
ENSMUSG00000045377	Tmem88	protein_coding	1582	5.19623	4.09314	5.19623	7.36616	6.96532	7.06463	6.77829	7.04327	7.01068	7.04372	6.91775	6.54763	6.81127	2.22741	2.14e-10	-0.192712	0.860592	-0.300609	0.564899	-0.107898	0.920773
ENSMUSG00000024079	Eif2ak2	protein_coding	5113	4.26054	4.27519	4.03815	6.74123	6.2432	6.52706	7.20633	6.51655	6.99234	7.11227	5.88222	6.47165	6.72613	2.32225	2.14e-10	0.416318	0.642173	0.0962107	0.895669	-0.320107	0.749995
ENSMUSG00000072769	Gm10419	lincRNA	6859	-0.777998	0.54393	-1.19304	2.222	4.49335	4.41233	4.40548	4.07141	3.97689	4.15125	4.78369	4.11211	3.68656	4.29528	2.14e-10	0.143965	0.946775	0.21777	0.839793	0.0738055	0.973173
ENSMUSG00000048489	8430408G22Rik	protein_coding	1358	0.558517	4.14348	2.55852	7.30671	6.60861	6.79449	7.91514	7.85481	7.15843	7.58398	6.67193	7.44199	8.20987	3.87186	2.17e-10	0.747921	0.558828	0.644652	0.428266	-0.103268	0.957487
ENSMUSG00000027581	Stmn3	protein_coding	1136	10.3019	10.6964	11.6615	5.401	6.77568	6.8019	5.48079	6.18002	5.2423	5.8873	8.45195	5.52292	5.67856	-4.54501	2.22e-10	-0.771374	0.689028	0.525511	0.657154	1.29689	0.472667
ENSMUSG00000029561	Oasl2	protein_coding	6374	2.88239	3.39389	2.282	5.66319	5.47424	5.45763	7.5589	6.49914	7.4232	6.29792	6.28308	7.0552	6.94139	2.6114	2.28e-10	1.69755	0.000276294	1.15451	0.0114654	-0.543043	0.586858
ENSMUSG00000036333	Kidins220	protein_coding	8669	9.9889	9.95811	9.93126	8.41844	8.3216	8.44801	8.57807	7.9504	8.27215	7.82576	7.64531	8.1392	8.03601	-1.56258	2.29e-10	-0.107152	0.898191	-0.472823	0.140154	-0.365671	0.559116
ENSMUSG00000021879	Dnah12	protein_coding	12009	0.221311	-3.58604	-3.58604	4.64277	3.03029	2.75113	5.14645	4.2286	4.69008	4.24011	3.64473	3.49007	4.80451	4.90021	2.3e-10	1.00802	0.495608	0.412287	0.720369	-0.595734	0.753302
ENSMUSG00000114436	Gm48283	lincRNA	1474	7.74404	7.94409	8.22817	4.19515	3.8974	3.45551	-0.595426	-0.102645	-0.559737	3.83346	3.37147	0.562184	-0.504572	-4.11455	2.31e-10	-4.30102	0.00154428	-1.17256	0.220941	3.12846	0.17037
ENSMUSG00000030530	Furin	protein_coding	9178	5.70871	5.7905	5.40545	7.82002	7.406	7.44689	7.43147	7.1231	7.55838	6.95523	6.64361	7.43154	7.43252	1.92549	2.31e-10	-0.187017	0.846268	-0.415879	0.330015	-0.228862	0.791342
ENSMUSG00000048277	Syngr2	protein_coding	1776	5.25883	5.4193	5.36119	7.7787	7.46981	7.54303	7.73187	7.0714	7.10801	7.72376	6.69676	7.67267	7.42129	2.25453	2.36e-10	-0.264001	0.802732	-0.171407	0.78129	0.0925932	0.936094
ENSMUSG00000069255	Dusp22	protein_coding	5108	3.89517	3.4286	4.12297	6.27295	5.88399	5.86564	6.04618	5.79083	5.64724	5.18883	5.9224	6.02183	6.05996	2.17494	2.38e-10	-0.180595	0.8674	-0.178535	0.760002	0.00205952	0.998884
ENSMUSG00000069662	Marcks	protein_coding	4048	11.0686	11.1889	11.182	9.72552	9.31522	9.45243	7.84343	7.51134	8.09393	7.87423	7.57331	7.68025	7.31175	-1.6398	2.4e-10	-1.67113	2.48e-09	-1.88441	6.46e-14	-0.213279	0.775982
ENSMUSG00000042834	Nrep	protein_coding	2513	10.5616	10.8653	11.2908	9.40191	8.65234	8.60969	6.65727	6.66684	6.56541	5.7568	5.97817	6.15883	6.23355	-2.00194	2.44e-10	-2.30494	1.43e-11	-2.88985	2.62e-21	-0.584914	0.473865
ENSMUSG00000019777	Hdac2	protein_coding	4474	9.68823	9.7688	10.2194	7.64257	7.06288	6.96826	6.71862	6.35622	6.80133	4.81659	5.55302	6.56398	6.19281	-2.65587	2.58e-10	-0.617213	0.511117	-1.32939	0.0058101	-0.712173	0.50127
ENSMUSG00000002233	Rhoc	protein_coding	1618	5.53461	6.25998	6.7896	9.35971	8.72948	8.84358	8.69216	8.21821	8.28878	7.69296	7.32446	8.67801	8.12914	2.72097	2.61e-10	-0.588392	0.545076	-0.957857	0.0709588	-0.369465	0.757528
ENSMUSG00000040183	Ankrd6	protein_coding	5477	7.61539	7.77182	7.70901	5.27453	5.45442	5.40208	6.32471	5.66192	4.92165	5.73336	5.72575	5.03486	5.78169	-2.32066	2.66e-10	0.367905	0.716641	0.219297	0.73106	-0.148608	0.898267
ENSMUSG00000110206	Flt3l	protein_coding	3878	0.366615	-0.37035	0.852042	3.50412	4.52567	4.47206	5.50085	6.14563	6.4959	6.58627	5.35227	5.69799	6.43077	3.87689	2.77e-10	1.8601	0.00141814	1.85966	0.000242073	-0.000447724	0.999793
ENSMUSG00000024736	Tmem132a	protein_coding	4069	9.23683	9.27511	9.45055	7.25378	7.2838	7.45	6.962	7.30278	7.88971	7.18614	7.35075	6.62863	6.7652	-1.99169	2.89e-10	0.104738	0.928755	-0.320064	0.510049	-0.424802	0.603572
ENSMUSG00000000056	Narf	protein_coding	4806	7.77682	7.83056	7.99726	6.32762	6.10878	6.12039	5.96157	5.44964	5.25873	5.54339	5.26971	5.68363	5.53852	-1.68324	2.92e-10	-0.598288	0.199033	-0.671355	0.0433684	-0.073067	0.936522
ENSMUSG00000039741	Bahcc1	protein_coding	11118	8.22475	7.97639	7.82838	6.2377	6.39848	6.5021	6.74569	6.42521	6.33253	6.62986	6.05286	6.26548	6.14829	-1.63517	2.92e-10	0.128492	0.880717	-0.0934128	0.851728	-0.221905	0.762519
ENSMUSG00000073802	Cdkn2b	protein_coding	1393	-0.478195	-0.478195	1.10677	7.45844	5.97895	6.09065	5.65604	6.70682	3.60927	6.40042	4.21201	5.10316	6.10053	6.41637	2.92e-10	-0.881159	0.645198	-0.990411	0.36187	-0.109251	0.968229
ENSMUSG00000044365	Cxxc4	protein_coding	13401	5.88691	5.69452	5.57766	3.92816	3.36057	3.6068	1.94796	1.84211	1.34319	1.54939	2.18694	1.83708	1.16888	-2.07724	2.96e-10	-1.91678	1.32e-06	-1.91573	6.87e-08	0.00104955	0.999401
ENSMUSG00000001034	Mapk7	protein_coding	4394	8.12891	8.14059	8.36531	7.00146	6.60701	6.70851	6.02845	6.00806	6.26534	5.63617	5.76766	5.81293	5.80837	-1.43519	2.96e-10	-0.674139	0.0442389	-1.02147	2.86e-05	-0.347335	0.566216
ENSMUSG00000020256	Aldh1l2	protein_coding	7503	6.28236	6.33094	6.52716	2.64712	2.77207	3.0484	2.98758	1.35698	3.63169	1.90076	3.51313	2.12134	1.46962	-3.5488	2.97e-10	0.105865	0.962096	-0.358696	0.716914	-0.464561	0.782257
ENSMUSG00000049230	Gm9833	protein_coding	1830	9.33395	9.19155	9.47356	7.11115	6.61504	6.8792	6.46751	5.88903	6.19425	5.34238	6.93635	5.978	6.5842	-2.45604	2.97e-10	-0.676085	0.399288	-0.547698	0.327711	0.128387	0.920961
ENSMUSG00000055805	Fmnl1	protein_coding	4886	3.86109	3.77744	4.66554	5.96873	6.96377	6.98793	6.64432	5.88954	6.51225	6.67338	6.79074	6.44429	6.1019	2.55306	3.01e-10	-0.327292	0.782153	-0.187656	0.794294	0.139636	0.911808
ENSMUSG00000028581	Laptm5	protein_coding	3788	5.58636	6.12841	5.87946	8.75892	8.75293	8.81292	7.32828	7.45452	8.87135	8.48968	7.18585	8.03811	7.5746	2.89358	3.1e-10	-0.707917	0.471242	-0.870908	0.141579	-0.162991	0.910313
ENSMUSG00000022883	Robo1	protein_coding	7563	9.45118	9.38282	9.16419	5.63179	6.17239	6.33191	6.17206	4.07729	5.32422	5.16726	5.9302	4.0856	4.94356	-3.2621	3.16e-10	-0.646842	0.610719	-0.899687	0.193972	-0.252845	0.874754
ENSMUSG00000059970	Hspa2	protein_coding	2644	4.84521	5.29772	4.47992	9.00455	7.29981	7.51786	7.91474	7.66539	8.07301	7.14428	6.00796	7.58956	7.34244	3.23958	3.16e-10	-0.258483	0.876296	-1.02132	0.115774	-0.762837	0.548932
ENSMUSG00000052609	Plekhg3	protein_coding	11727	3.55676	4.3491	3.42552	6.42409	6.13034	6.11754	6.70026	5.84491	6.81347	6.18957	6.72613	5.93866	6.0503	2.39307	3.22e-10	0.282701	0.805663	0.0286993	0.973748	-0.254001	0.817248
ENSMUSG00000004040	Stat3	protein_coding	9527	5.67576	5.90532	5.50953	7.78071	7.30526	7.42924	7.64966	7.25492	7.75571	6.71608	7.04753	7.37868	7.30398	1.81303	3.24e-10	0.0503168	0.964177	-0.384541	0.345775	-0.434858	0.543242
ENSMUSG00000037762	Slc16a9	protein_coding	3869	0.855394	1.74848	3.36997	7.11682	6.42801	6.60893	7.01516	4.84498	6.79287	6.69421	4.5456	6.56656	5.83112	4.37786	3.26e-10	-0.260194	0.912936	-0.626165	0.546294	-0.365971	0.856145
ENSMUSG00000021719	Rgs7bp	protein_coding	7077	4.47148	4.48064	4.36669	5.83507	6.44821	6.48108	6.68227	6.36866	6.65866	6.62606	6.37917	6.10291	6.04581	1.84495	3.29e-10	0.291971	0.706586	0.0209069	0.974357	-0.271064	0.739875
ENSMUSG00000022895	Ets2	protein_coding	4710	4.83036	5.24809	3.97373	8.04968	6.96378	7.07325	7.89851	7.32203	7.79494	7.50796	7.18239	7.93876	7.92404	2.67325	3.29e-10	0.244429	0.858647	0.223017	0.762711	-0.0214118	0.990766
ENSMUSG00000070544	Top1	protein_coding	10426	9.3105	9.4482	9.54992	7.76827	7.03464	7.24022	7.20516	6.51999	7.18204	5.96837	6.4223	6.64369	6.80619	-2.05821	3.64e-10	-0.378691	0.649517	-0.887747	0.0234974	-0.509057	0.535002
ENSMUSG00000058488	Kl	protein_coding	9328	1.94836	3.2047	2.30199	7.06036	5.8542	5.80382	6.18361	6.62354	8.31176	7.90317	6.48291	7.17531	7.49537	3.77801	3.65e-10	0.98524	0.415354	0.988808	0.212615	0.00356725	0.998884
ENSMUSG00000004099	Dnmt1	protein_coding	7377	9.01746	9.07407	8.95183	7.4679	7.59277	7.59323	7.05282	7.34555	7.54113	6.40417	6.85751	6.69627	6.85863	-1.46261	3.7e-10	-0.225876	0.727369	-0.836325	0.0011828	-0.610449	0.189624
ENSMUSG00000028803	Nipal3	protein_coding	7588	4.60766	4.72733	4.76278	6.87718	6.27219	6.27047	6.46686	5.92569	6.53776	6.45437	6.32664	6.37313	6.20559	1.80041	3.75e-10	-0.16494	0.858616	-0.158786	0.747099	0.00615392	0.99597
ENSMUSG00000026249	Serpine2	protein_coding	8287	3.3067	4.53411	5.18277	7.65219	7.18678	7.20557	6.05812	6.15779	6.12657	6.02041	4.78725	5.30469	5.20399	2.8329	3.76e-10	-1.24982	0.060121	-1.96554	2.84e-05	-0.715711	0.523048
ENSMUSG00000024966	Stip1	protein_coding	2173	9.76143	9.83596	10.2011	8.45396	7.68086	7.81788	8.50996	8.58296	8.74759	7.2795	7.8424	7.68171	7.9744	-1.92251	3.81e-10	0.593578	0.299102	-0.305239	0.520836	-0.898817	0.103595
ENSMUSG00000003992	Ssbp2	protein_coding	7961	6.27851	6.58637	6.60696	4.57691	4.96669	5.03388	5.39763	5.0033	5.4989	4.78797	4.80006	4.82941	4.88876	-1.62197	3.87e-10	0.441547	0.406863	-0.0487599	0.930753	-0.490307	0.448082
ENSMUSG00000026638	Irf6	protein_coding	7069	-0.821506	-1.82151	2.17849	5.04886	5.66243	5.90132	6.75198	5.71773	5.44059	5.67042	5.27345	7.22077	6.85571	4.73926	3.95e-10	0.505901	0.819706	0.889631	0.391035	0.38373	0.858652
ENSMUSG00000034714	Ttyh2	protein_coding	3739	6.2369	6.28717	5.95533	9.60316	8.52948	8.64774	7.50253	6.92076	7.48752	7.12668	7.8079	6.27996	6.37168	2.84417	3.97e-10	-1.68282	0.0032903	-1.97737	2.86e-05	-0.294555	0.82508
ENSMUSG00000032595	Cdhr4	protein_coding	3084	1.18255	1.69713	-1.6248	6.65597	4.69363	4.81128	6.77414	5.87668	6.27606	5.35335	4.27839	5.95655	6.4019	4.72533	4.14e-10	0.671087	0.710455	0.00881874	0.996257	-0.662268	0.722821
ENSMUSG00000020331	Hcn2	protein_coding	3195	3.87877	3.27838	4.36858	7.71865	6.97772	7.01276	7.19539	7.08048	5.88643	7.32224	8.23443	7.06449	6.22484	3.36879	4.18e-10	-0.449483	0.77078	0.109445	0.920473	0.558928	0.699702
ENSMUSG00000003644	Rps6ka1	protein_coding	4258	5.55368	6.01311	6.08475	8.04938	7.49625	7.63087	7.33357	7.60053	7.68626	7.58348	6.93176	7.26297	7.36159	1.84215	4.31e-10	-0.196853	0.830522	-0.441239	0.272118	-0.244386	0.767879
ENSMUSG00000037902	Sirpa	protein_coding	4911	6.75927	6.49189	6.54947	8.81773	8.84388	8.88559	7.8104	7.67677	8.61087	7.73525	7.63172	7.72375	6.67204	2.24452	4.31e-10	-0.754373	0.228921	-1.34842	0.000497662	-0.594043	0.507535
ENSMUSG00000061479	Snrpa	protein_coding	2964	8.36615	8.50927	9.17645	6.85452	6.83757	6.98535	6.69597	6.75991	6.50927	6.21338	5.98515	6.50857	6.14583	-1.83446	4.32e-10	-0.236346	0.793344	-0.668218	0.0733821	-0.431872	0.575807
ENSMUSG00000023186	Vwa5a	protein_coding	4899	4.56549	4.62638	3.93633	6.69051	6.44264	6.47246	6.94329	6.85809	6.4624	6.41782	5.88665	6.76017	5.96725	2.13096	4.35e-10	0.230138	0.824192	-0.237057	0.667869	-0.467194	0.58351
ENSMUSG00000078490	Cfap74	protein_coding	9951	2.5678	3.32901	2.59205	5.19295	5.41532	5.31416	5.76321	5.21907	6.45334	5.33133	5.33378	5.46529	5.94978	2.43564	4.35e-10	0.590984	0.464405	0.233635	0.717352	-0.357349	0.739471
ENSMUSG00000016386	Mpped2	protein_coding	3425	8.21258	8.37871	8.55705	4.83861	4.96397	5.2793	5.75806	3.63518	5.36345	2.16963	2.26202	4.07374	3.23326	-3.34854	4.4e-10	0.130249	0.949929	-1.87932	0.00259674	-2.00956	0.0208965
ENSMUSG00000070532	Ccdc190	protein_coding	1734	3.66533	3.29336	3.59821	7.31442	6.18241	6.11869	6.1244	6.76102	6.13663	6.46038	5.10909	6.0827	6.21526	3.11768	4.59e-10	-0.275747	0.855591	-0.59882	0.372902	-0.323073	0.813511
ENSMUSG00000007872	Id3	protein_coding	1791	5.06613	4.7442	6.50796	8.9455	8.49902	8.49989	9.4567	8.66345	8.85446	8.71432	8.023	9.27975	8.85826	3.00715	4.8e-10	0.369272	0.798235	0.122687	0.900588	-0.246585	0.863863
ENSMUSG00000069307	Hist1h2bq	protein_coding	2015	8.33129	8.79012	8.62222	6.69658	5.57289	5.75071	4.08281	3.83863	3.79658	2.79745	3.12688	4.01803	3.85174	-2.50387	4.86e-10	-2.17552	1.02e-05	-2.54006	5.94e-09	-0.364546	0.78822
ENSMUSG00000020023	Tmcc3	protein_coding	7153	3.98163	3.20585	3.39027	7.47433	6.54459	6.77228	7.08286	6.64921	7.05019	5.6193	8.11332	6.46328	6.65956	3.42118	4.91e-10	-0.0457062	0.98454	0.0233816	0.985581	0.0690878	0.973317
ENSMUSG00000028475	Spaar	protein_coding	5195	-1.37712	0.207839	0.430231	3.50552	4.09199	4.35635	6.11075	6.44629	6.05333	5.03992	6.06796	6.88179	7.23071	4.08609	4.91e-10	2.18274	0.00056338	2.49423	3.5e-06	0.311488	0.839166
ENSMUSG00000037995	Igsf9	protein_coding	6612	7.12666	7.31931	7.29867	1.97535	4.19149	3.89055	3.32669	1.31697	3.6843	2.84868	3.50568	2.44123	3.41754	-3.61896	4.97e-10	-0.54133	0.748246	-0.514834	0.582846	0.0264965	0.991362
ENSMUSG00000027184	Caprin1	protein_coding	10219	9.70396	9.84265	9.95345	8.56717	7.8717	7.94268	7.61535	7.1673	7.56419	7.37986	7.45123	7.42248	7.20481	-1.67491	4.97e-10	-0.699248	0.0953864	-0.794397	0.0110708	-0.0951486	0.911772
ENSMUSG00000028063	Lmna	protein_coding	5838	5.16188	5.26188	5.23589	7.80436	7.14048	7.32051	8.09567	6.98843	7.58381	7.54445	7.13238	7.79561	7.93805	2.2287	5.28e-10	0.176946	0.87885	0.184748	0.768492	0.00780227	0.995966
ENSMUSG00000075225	Ccdc162	protein_coding	10197	-0.0281448	0.73739	0.23489	5.4605	3.73156	3.51187	5.42481	4.95251	5.68885	3.18062	2.52455	4.00067	4.86496	4.16447	5.36e-10	0.872236	0.54107	-0.606619	0.531032	-1.47885	0.264517
ENSMUSG00000040009	Gnaz	protein_coding	3612	7.07794	6.95133	6.89875	4.73216	5.459	5.39807	5.00633	4.92622	4.98009	5.18809	5.35525	5.52651	5.31089	-1.73917	5.37e-10	-0.266648	0.74548	0.112916	0.833879	0.379563	0.620838
ENSMUSG00000053182	Gm609	protein_coding	4404	-0.553852	-0.553852	0.183114	4.20104	3.935	3.65015	5.50498	5.18864	4.71917	5.45601	3.73581	4.72457	5.56021	4.2065	5.54e-10	1.23076	0.122889	1.08897	0.0832782	-0.141787	0.930413
ENSMUSG00000024981	Acsl5	protein_coding	4864	4.07541	4.55075	4.45932	6.80532	6.12297	6.19041	6.66231	6.26241	6.36891	5.86237	6.34951	6.13898	6.55438	2.02878	5.67e-10	0.0372772	0.974053	-0.154897	0.787157	-0.192175	0.838818
ENSMUSG00000026181	Ppm1f	protein_coding	4933	6.5524	6.31224	6.53674	8.82488	8.08383	8.13579	8.16169	8.02961	8.18738	7.61847	7.35876	8.15261	7.87811	1.91769	5.71e-10	-0.260902	0.772758	-0.606458	0.124907	-0.345555	0.678584
ENSMUSG00000032000	Birc3	protein_coding	5009	2.99741	3.19904	3.37592	5.93757	5.47839	5.416	5.62847	5.62442	6.30847	5.15046	4.97234	5.21525	5.98331	2.42893	5.72e-10	0.264338	0.818558	-0.239701	0.704836	-0.504039	0.601297
ENSMUSG00000024235	Map3k8	protein_coding	4504	-1.17121	0.828793	1.41376	5.12341	5.1604	5.22076	5.78179	6.30825	5.71754	2.83866	4.96645	5.82723	6.16008	4.46566	5.72e-10	0.791406	0.615848	0.214506	0.863943	-0.5769	0.750373
ENSMUSG00000022425	Enpp2	protein_coding	5779	5.5933	5.5777	5.5777	11.4215	8.90131	9.01505	10.1915	10.4284	12.4422	12.3787	9.60195	11.164	11.3097	4.70023	5.78e-10	1.1178	0.503058	1.13359	0.277686	0.0157898	0.99597
ENSMUSG00000038502	Ptov1	protein_coding	4213	9.6535	9.76514	10.2934	8.22436	8.06036	8.08883	7.58643	6.96344	7.77378	6.91925	7.12746	7.1815	7.15024	-1.80582	5.8e-10	-0.64411	0.197382	-1.02752	0.00144803	-0.383406	0.616667
ENSMUSG00000026042	Col5a2	protein_coding	9591	6.40543	6.90323	6.40543	8.72736	9.22189	9.31445	7.3865	6.42182	6.8906	5.93198	6.25449	7.09266	7.17178	2.51894	5.86e-10	-2.15649	1.82e-06	-2.40184	2.01e-09	-0.245352	0.838786
ENSMUSG00000042208	0610010F05Rik	protein_coding	5226	7.48157	7.71232	7.88342	5.60865	5.31936	5.29373	4.97092	4.37516	5.23634	4.31005	5.62642	4.81303	5.02701	-2.28865	5.88e-10	-0.505441	0.561995	-0.389514	0.492339	0.115927	0.924818
ENSMUSG00000045608	Dbx2	protein_coding	3469	-1.79452	-0.209557	1.20548	4.64842	4.94555	4.86644	4.00268	4.7711	3.56303	4.15121	2.2436	2.3274	2.96108	4.62082	5.89e-10	-0.631605	0.701141	-1.6969	0.021184	-1.06529	0.494645
ENSMUSG00000084989	Crocc2	protein_coding	7132	0.625125	2.94705	1.55801	6.29755	5.58939	5.65719	6.30493	5.04905	6.75253	4.25191	4.62528	5.26489	5.99235	3.86058	5.92e-10	0.312916	0.874583	-0.694712	0.433868	-1.00763	0.503245
ENSMUSG00000022637	Cblb	protein_coding	10475	6.96317	6.94428	7.01945	5.35259	4.67312	4.73286	4.36333	4.39913	4.41848	3.79786	4.27652	4.41954	4.91421	-2.02485	6.04e-10	-0.557362	0.408504	-0.541382	0.226326	0.0159796	0.990766
ENSMUSG00000014837	4931428F04Rik	protein_coding	4045	8.15879	8.24125	8.34909	4.8665	6.081	6.07005	5.34049	5.27384	5.33259	5.93777	6.28072	5.28569	5.13706	-2.47514	6.42e-10	-0.460421	0.657251	-0.0419664	0.964673	0.418455	0.711183
ENSMUSG00000045598	Zfp553	protein_coding	3976	7.81925	8.01571	8.15716	6.09615	5.72886	5.88671	6.17756	5.33614	6.64531	5.73339	5.93989	5.95715	5.6563	-2.09328	6.48e-10	0.241866	0.818961	-0.0830518	0.907756	-0.324918	0.739232
ENSMUSG00000114487	CT010498.1	protein_coding	546	0.873027	0.873027	3.19496	8.02277	6.72706	6.56343	5.53778	6.23701	6.91742	6.68126	6.46135	6.31688	5.45175	5.16034	6.53e-10	-0.916704	0.497359	-0.964375	0.249555	-0.047671	0.988974
ENSMUSG00000005360	Slc1a3	protein_coding	8537	6.96291	7.66865	7.13148	9.50502	9.47594	9.54616	7.75704	8.4849	8.16425	7.86425	7.0273	7.05333	6.71298	2.2226	6.83e-10	-1.34389	0.0030087	-2.27827	8.61e-11	-0.934377	0.188394
ENSMUSG00000002006	Pdzd4	protein_coding	3970	8.81741	8.90946	9.17891	5.18079	5.90984	6.23681	6.24196	5.74408	5.41174	4.58463	6.24725	4.87425	4.13211	-3.13505	6.91e-10	-0.00136227	0.998925	-0.644045	0.384768	-0.642683	0.637078
ENSMUSG00000028496	Mllt3	protein_coding	12004	7.63856	7.72801	7.74099	5.68835	5.64956	5.64928	6.42599	5.63983	5.74771	5.05568	5.59077	6.0949	5.95152	-2.04079	7.19e-10	0.320026	0.727369	0.0644274	0.926118	-0.255599	0.78882
ENSMUSG00000006390	Elovl1	protein_coding	2726	4.22564	4.46011	4.55321	7.55603	6.73282	6.84548	6.83494	6.49412	6.50741	5.14804	5.77267	6.45649	6.69053	2.6719	7.21e-10	-0.46984	0.666219	-0.952541	0.0702203	-0.482701	0.674979
ENSMUSG00000020143	Dock2	protein_coding	11425	2.55197	3.40474	2.63562	5.05952	5.25287	5.19977	4.33283	4.4024	5.25075	5.1865	5.18425	4.84142	4.7505	2.25563	7.36e-10	-0.446407	0.606398	-0.170022	0.792393	0.276385	0.788649
ENSMUSG00000038859	Baiap2l1	protein_coding	3366	2.7084	3.24896	3.24896	6.11315	5.613	5.50477	6.51248	5.29102	6.36791	6.0572	5.60902	6.33089	6.45895	2.67582	7.43e-10	0.387243	0.729816	0.3838	0.539841	-0.00344261	0.998711
ENSMUSG00000024548	Setbp1	protein_coding	9953	9.67816	9.58366	9.41194	6.10483	7.01073	7.00742	6.61929	6.23736	5.66786	5.1768	6.88718	5.55833	5.97365	-2.79591	7.49e-10	-0.539926	0.634113	-0.71871	0.244838	-0.178784	0.900773
ENSMUSG00000024737	Slc15a3	protein_coding	5491	8.00134	8.05271	8.12507	6.03478	6.08187	6.31306	5.82917	5.92483	6.55695	5.84301	6.23722	5.8044	5.34629	-1.91124	7.57e-10	-0.00712613	0.995368	-0.308357	0.522799	-0.301231	0.735548
ENSMUSG00000038517	Tbkbp1	protein_coding	3975	5.69555	5.95156	6.42267	7.66189	7.93542	8.0876	7.78393	7.46614	7.62926	7.42016	7.04395	7.74568	7.49466	1.85093	7.59e-10	-0.273455	0.744981	-0.458414	0.259752	-0.184958	0.833947
ENSMUSG00000026020	Nop58	protein_coding	10758	6.64412	6.83476	7.24597	5.12725	5.11727	5.24473	4.89452	4.57665	4.56702	4.80716	4.05136	4.54633	4.57034	-1.76588	7.6e-10	-0.476109	0.429159	-0.646985	0.0754664	-0.170876	0.844887
ENSMUSG00000021196	Pfkp	protein_coding	13401	3.78711	4.94922	4.45049	6.49055	6.84078	6.7341	6.73771	6.34218	6.37337	5.71931	6.03532	6.66536	6.268	2.22431	7.68e-10	-0.199882	0.864637	-0.481996	0.34395	-0.282114	0.784774
ENSMUSG00000096727	Psmb9	protein_coding	3659	-1.87145	-0.286487	1.12855	3.93591	3.43369	3.54715	5.51071	5.53984	5.23708	5.07428	5.63544	5.30575	5.41253	3.51859	7.72e-10	1.78738	2e-05	1.72517	5.42e-06	-0.0622153	0.959431
ENSMUSG00000058997	Vwa8	protein_coding	12639	4.69774	4.46431	4.72821	6.72713	6.5664	6.55289	6.47943	5.91102	6.73465	6.20803	5.67948	5.9009	6.57153	1.98268	7.73e-10	-0.202276	0.843881	-0.487858	0.265835	-0.285583	0.751099
ENSMUSG00000028088	Fmo5	protein_coding	5675	0.49538	2.6653	1.40227	4.80826	4.83353	4.86021	5.86483	5.50706	5.87908	5.51306	5.0837	6.03936	6.33518	3.04129	7.74e-10	0.926674	0.255258	0.98737	0.0836012	0.0606959	0.971591
ENSMUSG00000020178	Adora2a	protein_coding	3062	1.84496	2.63345	2.90909	5.95538	5.76867	5.82161	3.47912	2.01254	1.84496	4.51568	4.231	3.50745	3.29867	3.32181	7.74e-10	-3.18698	6.02e-08	-1.88352	0.000740654	1.30346	0.271098
ENSMUSG00000023927	Satb1	protein_coding	19027	6.29499	6.51904	6.43915	3.85855	4.13316	4.2969	3.74224	2.63338	3.13373	3.96425	3.70189	3.2295	2.79387	-2.31214	7.75e-10	-0.863637	0.175384	-0.621529	0.225398	0.242108	0.831047
ENSMUSG00000052534	Pbx1	protein_coding	13844	8.60301	8.6848	8.48319	6.7701	6.76679	6.81723	6.4894	5.51139	6.11119	5.7531	5.94936	6.25851	6.2682	-1.80776	8e-10	-0.69212	0.151954	-0.711012	0.0488334	-0.0188916	0.990766
ENSMUSG00000025104	Hdgfl3	protein_coding	9575	7.96834	8.10541	8.20272	5.79872	5.82236	5.93106	6.23056	5.44575	6.10705	5.37169	6.73803	5.95011	5.87538	-2.24325	8.17e-10	0.1156	0.931273	0.21805	0.728773	0.10245	0.931838
ENSMUSG00000022388	Ttll8	protein_coding	3428	-1.77737	-1.77737	2.02999	4.99082	5.27273	5.5598	5.40611	4.76719	6.05552	3.35279	2.97696	4.64833	4.44772	4.65665	8.18e-10	0.211374	0.930909	-1.26825	0.140256	-1.47962	0.30171
ENSMUSG00000033209	Ttc28	protein_coding	12315	9.89999	9.64664	9.46064	7.6694	7.47673	7.60204	7.80804	7.11783	7.46843	6.72194	6.41256	7.42957	7.42647	-2.09551	8.33e-10	-0.0924879	0.941777	-0.520706	0.266607	-0.428218	0.635271
ENSMUSG00000006642	Tcf23	protein_coding	4116	-2.04124	-2.04124	-0.45628	4.31631	3.84886	3.81422	4.73042	4.84211	4.3338	3.76699	3.86195	3.83556	5.38024	5.31256	8.36e-10	0.641799	0.627424	0.389607	0.656274	-0.252192	0.878705
ENSMUSG00000025880	Smad7	protein_coding	4521	5.17209	6.01318	5.69372	8.49667	7.91567	7.97319	8.85712	8.45911	8.57657	7.39977	8.32325	8.89583	8.71457	2.48595	8.68e-10	0.488174	0.622371	0.283987	0.669842	-0.204187	0.866147
ENSMUSG00000042763	Maneal	protein_coding	2727	7.21446	6.8836	7.20732	3.01212	4.00983	4.05668	3.60446	1.3317	2.72261	1.62395	3.78345	3.53259	3.25171	-3.33357	8.83e-10	-0.923539	0.451306	-0.519823	0.559111	0.403716	0.817316
ENSMUSG00000093701	Gm21970	protein_coding	884	6.28641	5.82174	6.17788	9.40429	8.48968	8.83512	9.39249	8.48672	9.58727	8.91211	7.69405	9.31939	8.909	2.8502	9.02e-10	0.271092	0.853045	-0.138117	0.878648	-0.409209	0.748514
ENSMUSG00000002983	Relb	protein_coding	3885	2.36401	2.62705	2.36401	5.67144	5.26476	5.17995	5.56864	5.62846	4.08648	5.92927	5.02774	5.90547	5.80461	2.92926	9.22e-10	-0.142231	0.930909	0.323472	0.655226	0.465703	0.703755
ENSMUSG00000039578	Ccser1	protein_coding	9589	6.4477	6.8074	6.31416	3.99601	4.00311	4.02849	4.20278	3.32499	2.84714	2.39485	3.66983	3.41513	2.94353	-2.52902	9.27e-10	-0.43668	0.699808	-0.822615	0.13154	-0.385936	0.748645
ENSMUSG00000001089	Luzp1	protein_coding	8112	6.37869	6.50154	6.31086	8.6695	8.0513	8.15733	8.50172	8.26755	8.35281	7.87987	7.51221	8.42942	8.36434	1.91934	9.27e-10	0.0588378	0.961846	-0.225033	0.660898	-0.283871	0.7477
ENSMUSG00000060860	Ube2s	protein_coding	5141	7.58339	7.95875	8.4348	6.23786	5.79923	5.74612	5.95981	5.37117	5.53277	5.82469	5.31166	5.01726	5.40736	-2.09123	9.81e-10	-0.298492	0.768439	-0.525625	0.269337	-0.227133	0.824199
ENSMUSG00000066357	Wdr6	protein_coding	4163	9.42216	9.33147	9.42013	7.95081	7.3768	7.46285	7.57911	7.13756	7.6703	7.12217	6.61609	7.30985	6.88628	-1.77316	9.81e-10	-0.137354	0.887878	-0.612166	0.0969605	-0.474812	0.515952
ENSMUSG00000027860	Vangl1	protein_coding	7156	3.5007	3.68441	3.76076	6.88365	5.78791	6.07052	6.15858	4.91256	5.53153	5.23211	5.09206	6.07393	5.45442	2.6713	9.81e-10	-0.699578	0.431388	-0.80834	0.147203	-0.108763	0.940099
ENSMUSG00000028476	Reck	protein_coding	4779	2.55065	4.74329	4.20272	7.31694	7.62222	7.82532	9.30658	8.12222	8.42979	8.24082	8.37707	9.92456	9.57817	3.51422	9.97e-10	1.10734	0.28635	1.60824	0.0151848	0.500898	0.753302
ENSMUSG00000030681	Mvp	protein_coding	7627	3.78313	3.85024	4.12417	6.60027	6.23935	6.32469	7.28822	5.93112	6.63303	6.36897	6.25966	7.14791	7.09846	2.46922	9.99e-10	0.326356	0.782169	0.379627	0.534909	0.0532702	0.971403
ENSMUSG00000033998	Kcnk1	protein_coding	2235	4.00965	3.88412	4.83973	7.83973	6.61879	7.0093	6.13495	6.99726	7.20167	7.15258	6.18944	6.38791	6.21682	2.93674	1.04e-09	-0.400988	0.768512	-0.704191	0.272022	-0.303204	0.82508
ENSMUSG00000108298	Gm44226	lincRNA	1195	2.91291	3.74299	3.20242	6.53741	6.31561	6.36628	6.83658	5.72364	5.69719	6.20657	5.36608	6.05473	6.27389	3.08045	1.04e-09	-0.213517	0.884774	-0.391961	0.577009	-0.178444	0.899608
ENSMUSG00000029623	Pdap1	protein_coding	5245	8.71562	8.94724	9.56362	7.53979	7.21459	7.16196	7.19542	6.73503	6.88983	7.09817	7.01974	7.14461	6.81143	-1.80664	1.07e-09	-0.360972	0.623767	-0.290884	0.525332	0.0700881	0.945338
ENSMUSG00000036158	Prickle1	protein_coding	4345	5.11905	5.588	5.76939	8.01892	7.29353	7.44651	7.98066	7.36564	8.39437	7.85479	7.76246	7.94654	7.92875	2.10319	1.08e-09	0.353753	0.697544	0.254545	0.645441	-0.099208	0.928147
ENSMUSG00000073002	Vamp5	protein_coding	2707	1.14827	0.148268	2.73323	4.71305	5.42644	5.28256	4.97056	5.86589	5.00625	5.5574	5.31764	5.95201	5.23318	3.4417	1.09e-09	0.163788	0.927459	0.368035	0.641468	0.204247	0.893253
ENSMUSG00000008958	Vps72	protein_coding	3639	8.51367	8.95823	9.50551	7.37247	6.77417	6.79369	6.57244	6.20826	6.86778	6.65067	6.63869	6.83203	6.83908	-2.04324	1.11e-09	-0.430387	0.59389	-0.262718	0.630386	0.167669	0.869926
ENSMUSG00000046879	Irgm1	protein_coding	5810	1.63139	2.21635	1.36835	4.74686	4.59667	4.79863	6.19396	5.62591	5.5752	5.81813	4.1185	5.72293	5.39314	2.93336	1.12e-09	1.11061	0.109879	0.68032	0.26026	-0.430291	0.729078
ENSMUSG00000072941	Sod3	protein_coding	3738	2.95571	3.41966	3.41966	7.3169	6.09919	6.3136	6.42399	5.58825	7.59957	7.08388	5.92842	5.87787	6.38652	3.39737	1.13e-09	0.0952407	0.964177	-0.274049	0.775786	-0.369289	0.813878
ENSMUSG00000017057	Il13ra1	protein_coding	3712	3.062	3.75166	3.062	6.01469	5.37915	5.62418	6.15958	5.59832	6.34142	5.84203	5.72228	6.34347	5.60591	2.36425	1.14e-09	0.374169	0.703089	0.213089	0.734591	-0.16108	0.887601
ENSMUSG00000059866	Tnip2	protein_coding	2685	3.70436	4.50582	3.16004	6.15251	6.71404	6.73416	7.0232	7.14591	7.31991	6.61597	6.27345	6.96378	7.52809	2.66215	1.14e-09	0.609052	0.509526	0.363394	0.580079	-0.245657	0.840924
ENSMUSG00000047143	Dmrta2	protein_coding	2922	7.26683	6.97268	7.19788	3.54051	3.09076	3.44483	3.70276	-1.08987	2.2604	2.7467	3.72821	2.15993	2.50821	-3.78117	1.2e-09	-0.730064	0.667744	-0.459824	0.669842	0.27024	0.898079
ENSMUSG00000044288	Cnr1	protein_coding	6444	7.82676	7.79283	7.98447	3.19469	3.56273	3.24346	2.86132	3.62712	1.01248	0.968271	3.0974	1.82628	-2.63279	-4.52714	1.21e-09	-0.500101	0.833995	-1.51442	0.124151	-1.01432	0.611789
ENSMUSG00000033152	Podxl2	protein_coding	5749	9.15221	9.47352	9.71659	5.74815	6.97385	7.10474	7.29898	5.88215	6.6566	5.40593	6.28866	5.6647	6.1055	-2.74076	1.22e-09	0.00103891	0.999005	-0.81655	0.169136	-0.817589	0.463381
ENSMUSG00000006014	Prg4	protein_coding	4280	3.78503	1.80928	3.87967	7.37203	7.80358	7.98372	11.5166	8.38739	10.3464	8.57109	8.36198	9.52962	10.3448	4.32661	1.25e-09	2.82994	0.000886355	1.68263	0.0489793	-1.14732	0.512545
ENSMUSG00000020668	Kif3c	protein_coding	7406	8.82426	8.90775	8.81391	6.25596	6.71004	6.72694	6.39529	5.97779	6.45782	5.52242	7.00029	6.00801	6.09425	-2.26849	1.27e-09	-0.287925	0.801861	-0.3198	0.590184	-0.031875	0.987359
ENSMUSG00000024621	Csf1r	protein_coding	4885	6.71446	7.24107	6.79379	9.98893	9.79425	9.91703	8.31348	9.1171	10.0606	9.38158	8.39671	8.48999	7.60601	2.96664	1.31e-09	-0.564334	0.645426	-1.29673	0.0254521	-0.732399	0.54736
ENSMUSG00000053062	Jam2	protein_coding	5872	5.82119	5.78154	5.81247	8.23078	7.56625	7.61507	8.4725	8.33265	8.26553	8.08474	7.48427	8.61996	8.36085	2.03132	1.32e-09	0.52304	0.456561	0.359351	0.468791	-0.163689	0.869926
ENSMUSG00000036528	Ppfibp2	protein_coding	10553	1.7297	1.84835	1.68788	4.25147	3.76538	3.9698	4.27209	4.16603	4.94915	4.63362	4.06001	4.56783	4.03062	2.25045	1.32e-09	0.500569	0.514853	0.341107	0.519546	-0.159463	0.882499
ENSMUSG00000040957	Cables1	protein_coding	3839	4.99001	4.24909	4.70313	6.2342	6.53136	6.69963	7.06797	7.20636	7.5631	6.68512	6.46995	6.6324	6.3952	1.82412	1.33e-09	0.791812	0.0663753	0.0468866	0.939956	-0.744925	0.196356
ENSMUSG00000053963	Stum	protein_coding	7375	-0.297681	1.43929	1.02425	3.2671	4.5745	4.49582	4.70372	4.44481	4.98154	4.20357	4.66101	4.68222	3.36235	3.33666	1.36e-09	0.501075	0.71164	0.0892037	0.93276	-0.411871	0.771567
ENSMUSG00000026303	Mlph	protein_coding	5357	2.16354	3.55585	3.03801	5.9273	6.52757	6.53444	5.38838	7.51545	6.78803	6.10927	7.19736	7.32985	6.53762	3.32997	1.37e-09	0.446486	0.777049	0.518537	0.52835	0.0720515	0.971229
ENSMUSG00000038065	Mturn	protein_coding	5695	8.71008	8.65898	8.78263	5.76643	5.37147	5.37153	6.09124	4.99179	6.07902	6.4844	8.27854	6.47021	6.17846	-3.20336	1.39e-09	0.290554	0.866612	1.61743	0.00754878	1.32687	0.211529
ENSMUSG00000036073	Galt	protein_coding	2471	4.18676	4.30961	4.84465	6.7393	6.44973	6.44944	5.84904	5.00998	5.6491	6.26867	6.25659	5.89364	6.2095	2.0749	1.39e-09	-0.999597	0.0313822	-0.38698	0.419924	0.612617	0.457569
ENSMUSG00000037362	Nov	protein_coding	2869	3.90572	4.6292	5.1937	8.50321	8.58045	8.64706	10.5441	7.94217	10.2197	7.12563	6.90005	8.89829	8.61942	3.90886	1.39e-09	1.35449	0.2212	-0.436273	0.680942	-1.79076	0.125648
ENSMUSG00000032178	Ilf3	protein_coding	10843	8.07504	8.37067	8.44204	6.50236	6.37717	6.22876	5.92008	4.98994	5.86509	5.03629	5.64695	5.69166	5.66632	-1.93108	1.4e-09	-0.721717	0.179484	-0.83798	0.0287358	-0.116263	0.908828
ENSMUSG00000012519	Mlkl	protein_coding	2303	-0.203514	-0.203514	0.796486	4.4112	4.75613	4.99708	5.86932	5.926	5.77377	4.03768	5.89762	5.83727	6.29459	4.53396	1.4e-09	1.11185	0.216316	0.984395	0.14502	-0.127457	0.941691
ENSMUSG00000020700	Map3k3	protein_coding	4023	5.75328	6.72644	6.43467	8.48358	8.11183	8.11752	8.27006	7.79976	8.23133	7.83558	7.88428	8.22217	7.99087	1.88847	1.41e-09	-0.131883	0.899219	-0.25666	0.601812	-0.124777	0.897178
ENSMUSG00000010051	Hyal1	protein_coding	3777	4.42261	4.44031	4.19128	6.42261	6.23292	6.3941	7.09692	6.55108	6.9562	6.32395	5.94289	6.80459	6.81035	1.99632	1.43e-09	0.535328	0.402746	0.163469	0.771531	-0.371858	0.66502
ENSMUSG00000098754	Prn	protein_coding	3370	2.24725	2.33471	3.05461	7.64813	6.38246	6.29698	3.01892	4.16377	1.70668	0.733554	4.09273	3.36917	3.1604	4.32346	1.48e-09	-3.6429	4.03e-06	-3.66247	2.33e-07	-0.0195682	0.994754
ENSMUSG00000048696	Mex3d	protein_coding	3266	8.89053	8.818	8.92092	7.13168	6.70381	6.72203	6.4711	5.42199	5.83163	6.37123	5.62128	6.29091	6.14206	-2.01201	1.49e-09	-0.887338	0.0867934	-0.731692	0.0832782	0.155646	0.883735
ENSMUSG00000020709	Adap2	protein_coding	1785	4.07097	5.29336	3.80793	7.41674	7.48582	7.5672	7.47711	7.48535	8.72632	7.61038	7.26521	6.93705	6.69497	2.9466	1.5e-09	0.53332	0.655354	-0.324418	0.678576	-0.857738	0.45629
ENSMUSG00000032688	Malt1	protein_coding	11735	-0.0933143	2.00184	2.11968	4.64201	4.32393	4.40312	4.65949	4.18975	4.45848	4.85242	3.92595	4.71892	4.61616	2.83167	1.51e-09	-0.0125773	0.994155	0.106563	0.90887	0.11914	0.936152
ENSMUSG00000026104	Stat1	protein_coding	7105	3.88541	4.61411	4.62238	6.5221	6.30638	6.28206	7.63233	7.1281	7.26656	7.41236	6.60651	7.2356	7.02723	1.96099	1.53e-09	0.984988	0.0238519	0.726451	0.0646036	-0.258537	0.774474
ENSMUSG00000031688	Pou4f2	protein_coding	3204	4.67768	3.32013	5.22702	-1.67987	-1.12962	-2.61883	-0.715564	-1.22278	-1.67987	-1.19357	-1.4491	-1.55795	-1.62471	-6.35129	1.54e-09	0.601298	0.889664	0.284583	0.920165	-0.316715	0.945777
ENSMUSG00000075014	Gm10800	protein_coding	660	2.18442	3.76939	1.59946	5.45744	10.1483	8.91554	3.7337	1.05655	5.72875	2.67073	1.83023	2.30634	1.65463	6.29211	1.56e-09	-4.58709	5.6e-05	-6.95784	4.84e-11	-2.37075	0.339181
ENSMUSG00000053477	Tcf4	protein_coding	27382	8.53688	8.64507	8.3509	7.41436	7.09815	7.13158	6.9209	6.65778	6.62038	6.48098	6.48559	6.64253	6.63921	-1.29441	1.59e-09	-0.482137	0.181005	-0.65726	0.00743573	-0.175123	0.775292
ENSMUSG00000022175	Lrp10	protein_coding	4463	6.09937	6.19954	6.22569	8.63559	7.98469	8.17566	8.1055	7.37856	7.78303	6.82014	7.13345	7.8723	7.56071	2.11552	1.59e-09	-0.504875	0.514853	-0.88866	0.0335564	-0.383785	0.686351
ENSMUSG00000030259	Rassf8	protein_coding	5559	5.29336	5.83351	4.99278	8.46842	7.86169	7.94432	7.94994	6.81832	7.5308	6.81561	8.31053	7.38519	7.28597	2.70121	1.6e-09	-0.611302	0.546836	-0.559798	0.381743	0.0515038	0.977379
ENSMUSG00000036667	Tcaf1	protein_coding	9638	8.66163	8.79196	8.91397	7.40104	7.10169	7.20382	7.06408	6.78455	6.62001	6.06932	6.25895	6.48618	6.69632	-1.55223	1.61e-09	-0.405806	0.45866	-0.842815	0.00369876	-0.437009	0.497311
ENSMUSG00000025509	Pnpla2	protein_coding	3020	5.69085	5.87306	6.18681	8.4836	7.9186	7.96734	8.04924	7.47725	7.96387	7.60256	6.96265	8.1384	7.98809	2.21438	1.63e-09	-0.294056	0.786016	-0.40615	0.449131	-0.112093	0.92442
ENSMUSG00000004665	Cnn2	protein_coding	2460	5.74574	5.73476	5.86121	8.70416	7.89184	7.93607	7.60229	6.39684	7.57479	7.40196	7.08693	7.96792	7.67835	2.44535	1.66e-09	-0.935708	0.153684	-0.656194	0.223008	0.279514	0.810836
ENSMUSG00000060260	Pwwp2b	protein_coding	5963	3.17885	1.94752	3.40124	6.04967	5.56667	5.48219	6.21482	4.95787	5.22486	5.24118	5.64342	5.78429	5.87573	2.75235	1.69e-09	-0.146276	0.928227	-0.0641739	0.947353	0.0821022	0.95755
ENSMUSG00000049303	Syt12	protein_coding	5539	1.7783	2.57477	1.43727	4.10023	5.08625	5.00927	3.79847	4.07493	3.2028	3.54024	3.46158	3.9377	3.65163	2.78793	1.7e-09	-1.06841	0.12465	-1.13862	0.028738	-0.07021	0.964443
ENSMUSG00000033307	Mif	protein_coding	745	10.1678	10.4704	11.3723	8.70546	7.19411	7.42237	7.53875	6.76442	7.0394	7.32038	7.75349	7.83201	7.31274	-2.83213	1.72e-09	-0.77943	0.42989	-0.357711	0.642853	0.421718	0.754998
ENSMUSG00000033192	Lpcat2	protein_coding	3388	3.36885	4.1703	3.52497	6.92956	6.81496	6.69722	5.4518	6.13129	6.64896	7.04328	5.52562	5.99084	5.17737	3.0853	1.8e-09	-0.658768	0.571698	-0.70176	0.314539	-0.042992	0.987121
ENSMUSG00000072720	Myo18b	protein_coding	10698	0.668194	1.28117	1.38809	3.40091	4.22374	4.14162	3.57846	3.80601	4.70485	2.99777	2.87759	3.17838	2.22086	2.82365	1.83e-09	0.148018	0.926711	-1.1104	0.038619	-1.25841	0.12217
ENSMUSG00000026471	Mr1	protein_coding	5981	-0.258459	1.87904	0.419613	5.39689	4.50124	4.789	5.29081	4.5632	5.63878	5.5854	3.0427	5.13399	4.72271	3.98001	1.83e-09	0.287562	0.887917	-0.0652778	0.96346	-0.35284	0.845866
ENSMUSG00000004609	Cd33	protein_coding	7771	2.74234	3.06427	2.82326	5.35024	5.55793	5.73957	4.44084	5.08395	5.83306	4.8136	4.15531	5.08268	3.86525	2.67549	1.84e-09	-0.327697	0.80389	-0.998897	0.0623558	-0.6712	0.535002
ENSMUSG00000099583	Hist1h3d	protein_coding	1249	9.69743	10.2491	9.60404	7.53098	6.72133	6.83831	3.2285	2.72128	4.67923	2.48746	2.71735	1.38611	3.19382	-2.80555	1.89e-09	-3.25614	4.29e-09	-4.48553	1.23e-16	-1.22939	0.377341
ENSMUSG00000027579	Srms	protein_coding	2562	-0.35727	-1.35727	-1.35727	4.70882	4.14718	4.40422	5.27947	5.88118	5.48822	4.17343	4.08295	4.9741	5.29781	5.37689	1.91e-09	1.13411	0.12396	0.295701	0.709225	-0.838409	0.462578
ENSMUSG00000020847	Rph3al	protein_coding	3814	1.97559	1.23862	2.52813	5.51991	4.63017	5.31462	5.74725	3.95205	5.36332	5.33636	5.01371	5.448	5.61571	3.19382	1.92e-09	0.0050358	0.997377	0.16918	0.856121	0.164144	0.915989
ENSMUSG00000037503	Fam168b	protein_coding	5219	9.59315	9.66505	9.74648	8.3036	7.77381	7.85843	7.79971	7.4527	7.89119	7.07407	7.75238	7.50136	7.25259	-1.67229	1.99e-09	-0.270169	0.726082	-0.579026	0.102026	-0.308856	0.685925
ENSMUSG00000001016	Ilf2	protein_coding	8580	7.54648	7.872	8.19307	6.04368	5.38296	5.5031	5.25135	4.52604	5.58202	5.45679	4.66117	5.42608	5.40127	-2.22295	2.08e-09	-0.485597	0.581091	-0.400454	0.474324	0.0851433	0.947363
ENSMUSG00000064210	Ano6	protein_coding	12269	5.29893	5.7428	5.59494	7.41785	7.20418	7.20274	7.7445	7.22385	7.63217	7.23459	6.82328	7.54595	7.49689	1.72119	2.1e-09	0.272273	0.729814	0.0241254	0.97188	-0.248148	0.757115
ENSMUSG00000023236	Scg5	protein_coding	1569	8.52008	8.51757	9.20346	6.0644	5.69482	5.75105	5.91438	3.80725	5.28089	6.42142	5.93848	5.33006	5.18668	-2.9406	2.16e-09	-0.594651	0.637288	-0.043749	0.970831	0.550902	0.691428
ENSMUSG00000029528	Pxn	protein_coding	8195	6.09454	6.29169	6.13768	7.97928	7.67601	7.71761	7.86473	7.20862	7.4651	7.04215	7.1119	7.52389	7.42663	1.61991	2.16e-09	-0.258119	0.727714	-0.506179	0.146835	-0.248059	0.745417
ENSMUSG00000049502	Dtx3l	protein_coding	5724	3.84053	4.61226	3.99077	6.83833	6.35741	6.38794	7.07664	6.28436	7.04331	6.07257	5.74717	6.82164	6.53249	2.35637	2.16e-09	0.301339	0.796461	-0.19184	0.780756	-0.493179	0.624638
ENSMUSG00000090698	Apold1	protein_coding	3567	2.75025	3.59155	2.92018	7.47135	6.48703	6.42601	7.84384	7.53527	7.0901	6.22145	5.57597	7.74048	8.26894	3.74328	2.27e-09	0.644026	0.687127	0.45487	0.64366	-0.189156	0.923266
ENSMUSG00000070469	Adamtsl3	protein_coding	7744	2.40447	2.00112	1.85428	6.06651	6.71741	6.7236	8.06651	4.5701	8.27634	4.77163	4.69554	6.63645	6.59994	4.42802	2.29e-09	1.11484	0.47481	-0.569127	0.625564	-1.68397	0.272588
ENSMUSG00000009291	Pttg1ip	protein_coding	3877	6.24473	6.78315	7.06187	9.11786	8.70318	8.70276	8.90948	8.53006	8.79325	7.76018	7.70628	8.6925	8.35052	2.1196	2.32e-09	-0.101612	0.937385	-0.66716	0.144256	-0.565549	0.519986
ENSMUSG00000069892	9930111J21Rik2	protein_coding	7017	5.00932	5.40346	4.50203	6.88263	7.00031	6.93231	8.48661	7.97491	8.34776	7.59729	7.97642	8.27034	8.33244	1.9215	2.34e-09	1.34645	0.00035016	1.13326	0.00104181	-0.213188	0.817036
ENSMUSG00000007989	Fzd3	protein_coding	12804	8.41885	8.23362	8.22874	6.39562	5.15482	5.30882	5.60997	4.30995	5.01496	4.32348	3.93595	4.76983	4.71203	-2.56571	2.36e-09	-0.655879	0.482245	-1.25731	0.0120854	-0.601427	0.585137
ENSMUSG00000001441	Npepps	protein_coding	7206	7.87872	7.76827	7.98527	6.58125	6.43745	6.43585	6.26993	6.19661	6.71876	6.09243	5.86941	5.96272	5.85342	-1.3942	2.36e-09	-0.0706997	0.933998	-0.538972	0.0652832	-0.468272	0.393243
ENSMUSG00000031375	Bgn	protein_coding	6099	4.99134	5.95748	5.78374	8.79816	8.61278	8.82643	8.81824	7.36619	8.07267	7.68991	7.07752	9.06937	8.6844	3.11426	2.37e-09	-0.543026	0.695188	-0.415316	0.617201	0.12771	0.941691
ENSMUSG00000019878	Hsf2	protein_coding	9606	6.26354	6.48761	6.92465	4.54342	4.36846	4.43374	4.38688	3.83701	4.18728	3.54429	2.94411	3.91327	4.20062	-2.13541	2.4e-09	-0.292638	0.787463	-0.723929	0.121964	-0.431291	0.665047
ENSMUSG00000021285	Ppp1r13b	protein_coding	4952	6.74456	6.89411	6.75538	8.83026	8.29073	8.43515	8.54123	7.95804	8.1978	7.59403	7.62666	8.0197	8.19217	1.73714	2.46e-09	-0.283962	0.72106	-0.655445	0.0681976	-0.371483	0.623695
ENSMUSG00000027803	Wwtr1	protein_coding	4779	6.62593	7.04479	7.13561	9.83407	8.84813	8.85962	8.77571	7.98338	8.78427	7.97779	7.64295	8.47439	8.28126	2.3068	2.48e-09	-0.698374	0.34759	-1.1309	0.011124	-0.432525	0.678467
ENSMUSG00000046410	Kcnk6	protein_coding	4151	1.40597	2.26847	3.43839	5.68125	5.97252	5.90845	5.61129	5.44803	6.06548	5.45521	4.0102	5.90135	5.14126	3.25034	2.51e-09	-0.126491	0.94922	-0.583228	0.447813	-0.456737	0.754998
ENSMUSG00000029622	Arpc1b	protein_coding	5115	4.97618	5.56413	5.95815	8.42663	7.88639	7.89861	8.07514	7.80453	8.42252	6.67073	7.18437	8.16807	7.79187	2.53888	2.54e-09	0.0301961	0.987526	-0.529146	0.385084	-0.559342	0.60641
ENSMUSG00000030029	Lrig1	protein_coding	5585	5.40719	6.00226	5.78523	7.3161	7.73669	7.83097	7.19528	6.49517	7.23097	6.62313	6.06662	6.33733	6.31507	1.8932	2.55e-09	-0.63288	0.262542	-1.29682	0.000101447	-0.66394	0.352148
ENSMUSG00000031996	Aplp2	protein_coding	5875	8.65852	8.84095	8.76565	10.9767	10.4211	10.5257	10.8155	9.97932	10.5398	10.0038	9.82656	10.5906	10.3039	1.90488	2.55e-09	-0.176488	0.864984	-0.450872	0.311868	-0.274384	0.758805
ENSMUSG00000040945	Rcc2	protein_coding	4155	9.61713	9.6594	9.68324	8.3038	7.7194	7.76775	7.0232	7.13356	7.03791	6.16616	7.00881	6.80854	6.64777	-1.69887	2.57e-09	-0.889219	0.0242263	-1.26365	2.34e-05	-0.374432	0.6189
ENSMUSG00000109324	Prmt1	protein_coding	3425	8.81635	8.99125	9.75235	7.08188	6.19621	6.34293	6.22713	5.3392	6.82752	6.16963	5.32503	6.09401	5.77091	-2.65332	2.59e-09	-0.336629	0.805663	-0.717403	0.2369	-0.380774	0.763611
ENSMUSG00000045817	Zfp36l2	protein_coding	3530	6.67619	6.81333	6.77652	8.7932	8.47542	8.67601	8.66722	8.28668	8.52574	8.27581	7.65903	8.80707	8.572	1.89748	2.61e-09	-0.152006	0.88424	-0.265094	0.597777	-0.113089	0.90996
ENSMUSG00000063445	Nmral1	protein_coding	3891	6.46612	6.83752	7.11934	3.79475	3.04954	2.74476	3.36172	2.30431	2.36179	4.25408	5.15327	3.24924	2.55445	-3.57599	2.62e-09	-0.485605	0.798067	0.870827	0.306196	1.35643	0.320444
ENSMUSG00000029394	Cdk2ap1	protein_coding	2078	9.72288	9.8305	10.5405	8.27796	7.81247	7.88083	7.82798	7.32671	8.04284	7.28909	7.30486	7.66291	6.83917	-2.07444	2.62e-09	-0.240641	0.825749	-0.701685	0.11801	-0.461044	0.611754
ENSMUSG00000024068	Spast	protein_coding	6164	8.63882	8.69411	8.74136	7.16404	6.50192	6.50192	6.20463	6.05239	6.35055	5.87924	6.23626	5.70751	5.16601	-1.93546	2.64e-09	-0.548347	0.408504	-0.960533	0.0113328	-0.412186	0.635271
ENSMUSG00000027091	Zc3h15	protein_coding	2789	9.48387	9.58634	9.91793	8.38289	7.88107	7.82923	8.07328	7.9717	8.29669	7.38159	7.76783	7.81959	7.52961	-1.62279	2.64e-09	0.068745	0.946792	-0.416043	0.268833	-0.484788	0.479431
ENSMUSG00000032366	Tpm1	protein_coding	6485	6.72916	7.20678	7.54249	9.31097	8.7735	8.78863	9.1072	8.82	9.04562	8.47919	8.44055	8.79387	8.8579	1.78267	2.64e-09	0.016367	0.989859	-0.325034	0.464639	-0.341401	0.671651
ENSMUSG00000018581	Dnah11	protein_coding	14458	0.79006	0.233667	0.0530945	5.53852	3.33308	3.35191	5.12732	3.73258	5.08284	3.60979	3.28386	4.84932	4.95959	4.07973	2.65e-09	0.302016	0.890175	-0.117359	0.932449	-0.419375	0.827422
ENSMUSG00000034403	Pja1	protein_coding	3324	9.43763	9.41046	9.94039	7.28945	6.97972	7.03203	7.05794	5.70145	7.22708	5.75338	6.55854	6.94359	6.52192	-2.51103	2.72e-09	-0.300647	0.81775	-0.600577	0.311751	-0.29993	0.807154
ENSMUSG00000035697	Arhgap45	protein_coding	4478	3.67004	3.88154	4.177	5.99702	6.50114	6.58819	6.18516	6.32214	7.4792	6.82727	6.78559	6.2674	6.97712	2.46124	2.74e-09	0.401665	0.712437	0.351802	0.576998	-0.0498629	0.974469
ENSMUSG00000104148	Pcdha2	protein_coding	5361	6.50528	6.54616	6.67026	3.8629	3.4853	3.50891	4.0964	2.73503	1.48439	2.76424	3.05619	2.78688	2.72012	-2.94885	2.76e-09	-0.473769	0.742071	-0.788848	0.262716	-0.315079	0.839011
ENSMUSG00000032028	Nxpe2	protein_coding	4102	-0.0363275	1.87056	1.66411	4.54864	4.66367	4.66858	6.26783	5.45419	5.71856	4.67879	5.74134	5.64018	6.39822	3.24996	2.77e-09	1.22699	0.0980096	1.11042	0.0589906	-0.116571	0.941691
ENSMUSG00000033306	Lpp	protein_coding	15994	5.03946	4.92535	4.85541	7.21121	6.81758	6.83431	6.5204	5.87337	6.58926	5.75129	5.37342	6.07229	6.46297	2.02383	2.8e-09	-0.60366	0.360964	-0.994916	0.0110918	-0.391256	0.669078
ENSMUSG00000041992	Rapgef5	protein_coding	12785	5.36801	5.89537	5.42953	7.4341	7.0083	7.12992	6.92998	6.9693	6.59158	6.74656	6.40458	6.89778	6.67226	1.61762	2.81e-09	-0.362033	0.56377	-0.510608	0.145212	-0.148576	0.855074
ENSMUSG00000019944	Rhobtb1	protein_coding	6075	4.95936	4.59679	4.6545	6.93821	6.32023	6.43114	6.69458	6.56845	7.08711	6.27574	5.9179	6.31994	6.57898	1.84193	2.83e-09	0.213572	0.820302	-0.295336	0.528882	-0.508907	0.502728
ENSMUSG00000023391	Dlx2	protein_coding	2855	7.96022	8.34138	7.71533	4.5526	4.88225	4.95695	2.25817	2.26553	2.65643	0.972811	-1.28272	-1.39157	2.7896	-3.21912	2.89e-09	-2.40022	0.000822167	-3.50297	3.16e-08	-1.10276	0.514612
ENSMUSG00000034463	Scara3	protein_coding	3597	5.04802	5.16443	4.90809	7.47964	8.20131	8.2518	9.50014	7.68444	8.87259	7.95239	7.40078	8.7108	8.92176	2.97441	2.93e-09	0.84681	0.392008	0.348926	0.670005	-0.497884	0.716487
ENSMUSG00000034459	Ifit1	protein_coding	2656	-0.409255	1.59074	2.49764	4.42363	5.21781	5.12753	8.2693	6.89959	7.29118	6.77749	6.91955	6.97476	6.67933	3.31874	2.97e-09	2.63895	2.68e-07	1.8741	0.000171899	-0.764847	0.506959
ENSMUSG00000046442	Ppm1e	protein_coding	6702	7.72199	7.79747	8.00192	5.81765	5.7858	6.02554	5.70353	4.96989	5.25541	5.4352	5.07863	4.29619	5.03167	-1.96447	3.03e-09	-0.537051	0.442622	-0.867474	0.0308734	-0.330423	0.728628
ENSMUSG00000029994	Anxa4	protein_coding	4645	3.06972	4.27617	3.36928	6.43178	5.88916	5.90876	6.45599	6.04877	6.30396	5.84048	4.95761	5.93966	5.93224	2.43083	3.04e-09	0.182209	0.890416	-0.377722	0.536559	-0.559931	0.580296
ENSMUSG00000115338	Pnp	protein_coding	3979	4.21705	4.86558	4.65145	7.22191	6.43743	6.54032	6.50718	6.26559	6.9647	6.55999	5.79295	6.30444	6.13957	2.17279	3.08e-09	-0.165344	0.889664	-0.550634	0.260332	-0.38529	0.694912
ENSMUSG00000108841	Frmpd2	protein_coding	6438	-2.68661	1.01383	-2.68661	6.15888	3.72162	3.85017	5.14806	3.22991	5.43233	5.42905	4.03601	3.95887	4.9906	5.40773	3.08e-09	-0.16669	0.95971	-0.304605	0.844727	-0.137915	0.961778
ENSMUSG00000035561	Aldh1b1	protein_coding	2298	7.52414	7.27535	6.95949	3.84402	3.90446	3.66802	3.22336	-0.743288	2.88708	1.28592	-0.96961	0.921541	2.43975	-3.46412	3.1e-09	-1.23517	0.288877	-2.42515	0.00128766	-1.18998	0.511746
ENSMUSG00000007850	Hnrnph1	protein_coding	5842	10.507	10.6478	11.0501	8.59883	8.4248	8.38957	8.65446	8.19487	8.94088	7.71956	7.4558	8.35024	8.82385	-2.27983	3.1e-09	0.154949	0.907216	-0.286442	0.646506	-0.441392	0.670531
ENSMUSG00000024610	Cd74	protein_coding	1410	2.31166	3.67423	3.4112	6.75223	6.63198	6.65811	7.85663	8.49667	9.6323	9.01851	9.63745	8.28086	8.12932	3.44012	3.11e-09	2.17128	0.000646656	2.21469	6.23e-05	0.043408	0.987692
ENSMUSG00000044447	Dock5	protein_coding	12169	3.98732	3.3256	2.60431	6.21982	6.14723	6.24218	7.37946	5.86597	7.23485	5.50687	6.04559	6.06175	6.67523	2.79013	3.15e-09	0.764378	0.423473	-0.0712553	0.943038	-0.835633	0.464833
ENSMUSG00000069303	Hist1h2br	protein_coding	2212	8.22097	8.76304	8.52176	6.58936	5.41613	5.53775	3.62631	3.63367	3.60954	2.51088	2.99231	3.78392	4.07974	-2.57475	3.21e-09	-2.32113	1.25e-05	-2.45588	1.84e-07	-0.134752	0.935326
ENSMUSG00000024486	Hbegf	protein_coding	2373	4.42571	4.03869	4.21272	7.58301	6.24605	6.26555	6.76745	6.29784	6.46065	6.8543	6.53095	7.24153	6.51581	2.60538	3.21e-09	-0.31672	0.807095	-0.0228002	0.981583	0.29392	0.811586
ENSMUSG00000052336	Cx3cr1	protein_coding	4505	5.08586	6.52544	5.91062	9.00277	9.17598	9.22407	7.62251	8.65516	9.32133	9.30346	8.16515	8.39748	7.39736	3.18137	3.21e-09	-0.446313	0.777049	-0.661273	0.391881	-0.21496	0.897482
ENSMUSG00000099703	Gm28285	protein_coding	1264	9.31485	9.55682	9.75872	7.93347	7.5742	7.51421	7.26294	6.30892	7.08827	7.33813	7.23262	6.92348	6.95557	-1.87078	3.28e-09	-0.735525	0.170592	-0.562521	0.185978	0.173004	0.860441
ENSMUSG00000078922	Tgtp1	protein_coding	3205	-0.680324	-1.68032	-0.680324	3.90464	3.48464	3.42512	7.13885	6.70158	7.13025	6.23224	6.45131	6.77251	6.19502	4.552	3.33e-09	3.39678	1.72e-22	2.82355	1.12e-17	-0.57323	0.479295
ENSMUSG00000064302	Clasp1	protein_coding	21844	7.88203	7.87867	7.76637	6.04068	6.28844	6.39447	6.34724	6.03029	6.20009	6.08426	5.29533	5.77342	6.01645	-1.59429	3.35e-09	-0.0504375	0.961846	-0.425545	0.245168	-0.375107	0.585137
ENSMUSG00000059149	Mfsd4a	protein_coding	7187	4.52965	5.0001	4.40254	6.82527	6.2671	6.39557	6.4318	5.73582	6.2916	5.8983	6.09274	6.25095	6.23214	1.84758	3.41e-09	-0.33074	0.68305	-0.38937	0.379185	-0.0586303	0.956961
ENSMUSG00000049090	Zadh2	protein_coding	3321	5.31278	4.74412	4.39767	7.36904	7.00351	6.98048	6.79111	6.34753	6.78013	6.54259	5.88286	6.92558	7.00654	2.25984	3.44e-09	-0.473109	0.597745	-0.474869	0.377692	-0.0017604	0.998921
ENSMUSG00000029413	Naaa	protein_coding	3721	4.10431	3.71902	4.31376	7.44193	6.39265	6.4737	7.29984	5.97079	7.19177	6.41716	5.30086	6.27608	6.07834	2.78509	3.47e-09	0.0827978	0.963389	-0.775297	0.207209	-0.858095	0.442414
ENSMUSG00000050103	Agmo	protein_coding	6397	-1.09243	-2.6774	-2.6774	3.79834	2.85013	3.17807	3.57232	3.27155	1.64453	2.56379	2.55337	3.08838	2.28466	5.26626	3.47e-09	-0.287855	0.878658	-0.672226	0.430499	-0.384371	0.823272
ENSMUSG00000100444	C530043A13Rik	lincRNA	3970	3.7113	4.92972	3.98814	6.72167	7.63926	7.58267	6.96953	8.2945	7.6655	8.90867	8.5224	7.74749	7.36065	3.06302	3.48e-09	0.369989	0.812695	0.889604	0.185674	0.519615	0.711183
ENSMUSG00000020978	Klhdc2	protein_coding	5438	8.55057	8.65824	9.13765	6.78574	6.21831	6.33907	6.17945	5.38905	6.57651	5.12004	4.99715	5.66184	6.00441	-2.33734	3.49e-09	-0.338166	0.771124	-0.962298	0.0479079	-0.624132	0.527905
ENSMUSG00000030223	Ptpro	protein_coding	6723	7.12895	7.15478	7.0822	4.29529	4.56933	4.43088	3.32373	1.61488	3.49882	2.26076	3.33965	1.83225	2.39352	-2.68552	3.51e-09	-1.40032	0.034095	-1.86851	0.000225359	-0.468196	0.734699
ENSMUSG00000053559	Smagp	protein_coding	1464	1.03505	3.15052	4.40428	7.25098	6.55492	6.58795	6.28476	5.83791	6.82512	6.47555	6.88053	6.27244	6.20569	3.41352	3.51e-09	-0.458371	0.770995	-0.350222	0.698661	0.108149	0.954352
ENSMUSG00000035671	Zswim4	protein_coding	4625	8.70044	8.36135	8.53454	6.61073	6.43091	6.5503	5.90968	5.955	7.08517	5.8989	5.72176	5.80728	5.79408	-2.00636	3.52e-09	-0.104924	0.93247	-0.725788	0.0926197	-0.620863	0.463381
ENSMUSG00000027584	Oprl1	protein_coding	3753	6.29163	5.9437	6.48427	1.26188	3.10164	2.79686	2.57983	1.3564	0.899311	0.16322	2.64465	1.02123	0.954475	-3.66185	3.58e-09	-0.78753	0.637998	-1.08549	0.235194	-0.297962	0.892706
ENSMUSG00000038831	Ralgps1	protein_coding	7657	7.47791	7.51855	7.4053	5.35324	5.71938	5.67501	5.39822	4.94658	5.12392	4.57189	5.50344	4.82177	4.52778	-1.87541	3.62e-09	-0.422792	0.573754	-0.679535	0.093674	-0.256743	0.78298
ENSMUSG00000028034	Fubp1	protein_coding	15500	7.65544	7.80819	8.10413	6.64757	6.32652	6.25596	6.37753	6.21542	6.32309	6.24807	5.81379	6.04884	6.21731	-1.44845	3.65e-09	-0.112508	0.891551	-0.327759	0.348593	-0.215251	0.75635
ENSMUSG00000015839	Nfe2l2	protein_coding	3796	5.07552	5.56737	5.80344	8.02535	7.46969	7.52674	8.15617	7.45445	8.08814	6.78582	6.67698	7.62161	7.19138	2.18267	3.66e-09	0.237367	0.836766	-0.576564	0.24419	-0.813931	0.299289
ENSMUSG00000029169	Dhx15	protein_coding	8496	8.3468	8.50052	8.84247	7.40407	6.98997	7.10741	7.0081	6.69224	6.84247	6.76802	6.77698	6.75453	6.79493	-1.40116	3.67e-09	-0.323301	0.555476	-0.403535	0.204145	-0.080234	0.916431
ENSMUSG00000032431	Crtap	protein_coding	1772	6.19699	6.26208	5.69818	8.49203	8.24057	8.25248	8.53554	7.4065	8.25677	8.21934	7.75854	8.77025	8.10323	2.25922	3.68e-09	-0.190456	0.876691	-0.0725046	0.926265	0.117951	0.9229
ENSMUSG00000018509	Cenpv	protein_coding	1811	6.34289	6.98242	7.66285	4.31314	3.90292	3.95915	3.63109	4.99262	4.8981	5.30194	4.62191	4.02002	4.28584	-3.03105	3.72e-09	0.553671	0.695188	0.568056	0.473995	0.0143845	0.994754
ENSMUSG00000032202	Rab27a	protein_coding	3879	1.74475	3.13178	2.50375	6.37523	5.60579	5.88344	5.41802	3.14526	5.56788	5.56404	5.0695	5.52379	5.95123	3.42165	3.72e-09	-0.939322	0.400887	-0.428664	0.631137	0.510658	0.746165
ENSMUSG00000097815	Gm26809	lincRNA	2981	7.09663	7.1623	7.00917	9.20064	9.66095	9.63086	9.89878	8.93793	10.2992	7.60747	7.89338	8.21678	8.84131	2.42168	3.82e-09	0.304364	0.807679	-1.29634	0.00507231	-1.6007	0.00782702
ENSMUSG00000030739	Myh14	protein_coding	7273	3.99543	3.87892	3.61318	7.18866	6.6477	6.8324	7.06321	6.62245	7.10612	6.95914	8.63442	6.5813	6.59349	3.06922	3.9e-09	0.0396752	0.986568	0.57291	0.450885	0.533235	0.706534
ENSMUSG00000062190	Lancl2	protein_coding	3020	7.92312	8.232	8.23517	6.58536	5.83222	5.99398	5.99181	5.90694	5.26343	5.65994	5.39111	6.05093	5.87847	-1.966	3.91e-09	-0.417439	0.615427	-0.404107	0.414374	0.0133317	0.992584
ENSMUSG00000047881	Rell1	protein_coding	3856	5.53671	5.60748	5.56069	7.81942	7.21417	7.24708	6.78539	6.59745	6.88578	5.88793	5.70152	6.30924	6.57566	1.88492	3.93e-09	-0.69169	0.198567	-1.2921	0.000119301	-0.60041	0.434097
ENSMUSG00000039194	Rlbp1	protein_coding	2954	7.32911	7.80802	8.04835	4.94512	4.52674	4.18488	3.25962	-1.10558	2.96089	4.47822	4.06042	3.46614	3.35048	-3.17725	3.95e-09	-1.97178	0.00992428	-0.675948	0.401344	1.29583	0.316323
ENSMUSG00000056972	Magel2	protein_coding	4631	5.97355	6.32395	6.66519	0.373639	3.12029	3.20728	1.92291	2.41569	0.958601	-0.725022	-0.980555	-2.0894	-2.15616	-3.64922	3.96e-09	-0.831027	0.597812	-4.09518	1.36e-05	-3.26415	0.0258572
ENSMUSG00000041961	Znrf3	protein_coding	7893	4.70593	4.88361	4.57402	6.69008	6.24387	6.33077	5.86638	5.64644	5.77765	5.30014	4.91553	5.47226	5.72564	1.70712	3.96e-09	-0.666935	0.155088	-1.05004	0.0007646	-0.383105	0.60641
ENSMUSG00000056602	Fry	protein_coding	29729	5.80751	5.63466	5.53142	7.4134	7.16548	7.23871	7.9453	7.57975	7.84998	7.22277	6.99071	7.57823	7.77768	1.61386	3.99e-09	0.523661	0.300886	0.148238	0.756353	-0.375423	0.588435
ENSMUSG00000104861	3110039M20Rik	lincRNA	965	6.7379	6.77932	6.79287	0.0513992	3.18661	2.57188	2.82306	0.50849	0.0513992	0.537701	0.282168	1.17332	0.106563	-4.29923	4.01e-09	-0.748033	0.776631	-1.88373	0.166931	-1.1357	0.716487
ENSMUSG00000057706	Mex3b	protein_coding	3355	8.77921	8.75751	8.66837	6.58012	5.79829	6.03241	4.55785	3.75517	5.48251	3.82745	4.00802	4.67939	3.63078	-2.56243	4.03e-09	-1.39759	0.0210906	-2.0777	6.9e-06	-0.680115	0.555484
ENSMUSG00000032898	Fbxo21	protein_coding	5545	8.85861	8.69057	8.87754	6.95088	6.35751	6.5426	6.48748	5.01933	5.69874	5.44138	5.66647	5.86019	5.94153	-2.17338	4.08e-09	-0.776168	0.235217	-0.896937	0.0481921	-0.120769	0.919787
ENSMUSG00000018379	Srsf1	protein_coding	5710	8.9673	9.13307	9.31385	7.86913	7.3451	7.4582	7.25817	6.98252	7.14472	6.94148	7.20311	7.33805	7.56126	-1.57025	4.12e-09	-0.441374	0.423473	-0.295761	0.457009	0.145613	0.857486
ENSMUSG00000074874	Ctla2b	protein_coding	1723	-0.784923	2.67451	1.80004	6.04797	5.49325	5.74373	5.20176	5.62636	5.28117	3.50873	5.20073	5.35937	5.77804	3.97804	4.12e-09	-0.398475	0.825749	-0.601108	0.493553	-0.202633	0.913669
ENSMUSG00000046711	Hmga1	protein_coding	1990	8.46666	8.99307	9.07063	7.30644	7.03321	6.96612	6.12129	5.97212	5.78859	6.4124	6.32546	6.42377	5.76284	-1.75951	4.17e-09	-1.14063	0.00348306	-0.854712	0.0175708	0.285918	0.747822
ENSMUSG00000041164	Zmiz2	protein_coding	4655	9.79663	9.56299	9.81705	8.3577	8.07882	8.22759	8.07645	7.62848	7.85402	7.43243	7.91587	8.03885	7.67085	-1.50443	4.18e-09	-0.360466	0.534646	-0.442186	0.193572	-0.0817201	0.921313
ENSMUSG00000022892	App	protein_coding	12996	8.99458	9.09888	9.22166	10.8598	10.4719	10.5568	10.9588	10.3728	10.6608	10.4835	10.6504	10.9966	10.6106	1.53123	4.18e-09	0.0447231	0.965021	0.0589465	0.913178	0.0142234	0.990766
ENSMUSG00000059810	Rgs3	protein_coding	10801	5.6113	5.8407	6.10413	8.01606	7.53501	7.59842	8.08437	7.87809	8.10072	7.64286	7.50158	8.28082	8.34445	1.86637	4.23e-09	0.292169	0.742017	0.258012	0.608663	-0.0341575	0.979149
ENSMUSG00000027338	Prnd	protein_coding	3211	2.01742	-0.0980602	1.77641	7.63213	6.27237	6.29987	1.60322	3.2335	-1.68302	-1.19672	3.3551	1.89833	1.69407	5.39696	4.23e-09	-4.82516	1.54e-06	-4.73692	1.49e-07	0.0882351	0.983542
ENSMUSG00000021814	Anxa7	protein_coding	5991	3.4616	3.90906	3.68399	6.5996	6.17691	6.29043	7.21598	6.75999	6.31202	6.55456	5.39617	7.32703	6.61957	2.67003	4.28e-09	0.443192	0.71325	0.259591	0.733596	-0.1836	0.894424
ENSMUSG00000030352	Tspan9	protein_coding	4975	5.85021	5.4335	5.33636	8.20789	7.47992	7.66298	6.94194	6.94006	6.71044	6.26436	6.15925	7.40714	6.68591	2.25955	4.32e-09	-0.949263	0.116352	-1.09866	0.0133423	-0.149401	0.901346
ENSMUSG00000038213	Tapbpl	protein_coding	2352	3.28967	3.81051	3.72031	5.72031	5.59249	6.01698	6.89533	6.42288	6.73766	6.1104	6.64074	6.94331	6.89274	2.16617	4.48e-09	0.910026	0.0689269	0.89428	0.0249223	-0.0157461	0.990766
ENSMUSG00000029674	Limk1	protein_coding	7162	7.39326	7.54442	7.50947	5.99884	5.86217	6.01835	5.7533	5.00905	5.42173	5.06379	5.46187	5.35837	5.29162	-1.52234	4.54e-09	-0.531698	0.259519	-0.6593	0.0383354	-0.127602	0.876617
ENSMUSG00000032327	Stra6	protein_coding	5829	4.6065	5.26411	4.61662	7.3978	7.87119	7.81012	7.68316	5.78421	6.24791	6.68452	5.99586	6.88701	7.02959	2.8447	4.61e-09	-0.896895	0.324943	-1.00846	0.095992	-0.111568	0.945777
ENSMUSG00000071658	Gng3	protein_coding	1699	8.88637	8.70088	9.77156	3.87917	4.54045	5.26215	4.48503	5.24699	3.40524	7.14788	6.00524	3.81667	3.6828	-4.52301	4.65e-09	-0.119002	0.96882	1.18312	0.265385	1.30212	0.503245
ENSMUSG00000023067	Cdkn1a	protein_coding	2223	2.65485	4.30692	5.15127	8.17617	7.40897	7.4477	7.40799	7.88578	7.34734	6.90365	6.16572	7.6383	7.92502	3.36159	4.66e-09	-0.15489	0.94024	-0.413532	0.649725	-0.258642	0.882147
ENSMUSG00000052273	Dnah3	protein_coding	14305	-1.25349	-3.83845	0.55387	5.29598	3.09551	3.0235	5.50741	4.55528	4.90302	4.77198	2.83527	4.43829	5.31475	4.83558	4.82e-09	0.823995	0.685268	0.364668	0.794294	-0.459327	0.839722
ENSMUSG00000090622	A930033H14Rik	protein_coding	2969	1.23738	2.75195	1.59995	5.14427	5.13002	5.20532	5.14922	3.93151	5.19821	4.93869	4.94619	4.78076	5.77981	3.14556	4.91e-09	-0.288301	0.852602	0.0105709	0.992453	0.298872	0.834462
ENSMUSG00000037254	Itih2	protein_coding	3315	3.82558	4.68038	3.59292	7.27099	8.03069	8.14742	7.43252	5.41458	6.63731	4.71149	2.89408	5.52219	3.71847	3.75325	4.96e-09	-1.15025	0.343142	-3.33028	1.96e-07	-2.18003	0.0325166
ENSMUSG00000061393	Acvr2b	protein_coding	3928	7.40342	7.58654	7.31853	4.99199	5.30438	5.36338	5.57548	4.73122	5.5731	4.90482	6.13962	5.24616	5.38515	-2.20949	5.07e-09	0.117232	0.932497	0.263588	0.678513	0.146356	0.903657
ENSMUSG00000032024	Clmp	protein_coding	4591	8.5768	8.44775	8.73783	5.56938	6.12293	6.08383	6.19595	4.25828	6.02036	4.51631	5.42428	5.29815	4.81055	-2.64481	5.1e-09	-0.230895	0.876691	-0.888593	0.130553	-0.657699	0.575361
ENSMUSG00000020905	Usp43	protein_coding	4745	2.39745	2.50848	2.92352	5.4118	4.76327	4.93876	4.92736	4.84004	4.96305	3.63221	4.26976	4.04544	4.89622	2.43369	5.14e-09	-0.15006	0.913742	-0.771424	0.126707	-0.621363	0.527797
ENSMUSG00000031210	Gpr165	protein_coding	4545	2.51616	3.43043	2.98564	5.27515	5.76257	5.64826	3.75731	3.85777	4.06365	4.51148	5.2264	4.16646	3.87088	2.55264	5.15e-09	-1.67875	0.0013392	-1.04321	0.0401386	0.635544	0.561774
ENSMUSG00000069265	Hist1h3a	protein_coding	534	9.70275	10.3949	9.82097	8.01361	7.02519	7.09542	3.45436	2.36218	4.07501	2.39139	3.13586	3.61197	2.96025	-2.56053	5.16e-09	-3.93986	1.49e-10	-4.33419	6.46e-14	-0.394327	0.855074
ENSMUSG00000021171	Esyt2	protein_coding	9143	4.82414	5.35036	5.38098	7.74029	7.24328	7.23032	8.40917	8.00757	8.35519	8.07089	6.97327	8.4181	8.03992	2.21774	5.16e-09	0.843566	0.181005	0.54098	0.301308	-0.302586	0.778001
ENSMUSG00000114635	CT010498.2	protein_coding	1659	-0.730314	2.07704	0.854649	6.05105	5.08672	5.09892	5.04135	5.42722	4.02457	4.00392	5.58792	5.00632	5.10621	4.33764	5.16e-09	-0.545606	0.743193	-0.447888	0.639583	0.0977176	0.963607
ENSMUSG00000052085	Dock8	protein_coding	7810	2.64939	3.12214	2.52653	5.40536	5.11631	5.14557	5.09175	5.8405	6.56606	5.79244	5.1172	5.16222	5.5857	2.43806	5.2e-09	0.727925	0.345088	0.214374	0.761213	-0.513552	0.624306
ENSMUSG00000034739	Mfrp	protein_coding	4334	2.13223	2.79119	2.58474	7.24405	5.35341	5.58559	6.41085	7.22404	8.4254	7.72816	5.86996	7.18613	7.43532	3.79493	5.24e-09	1.26799	0.255932	0.879414	0.314095	-0.388578	0.832513
ENSMUSG00000063919	Srrm4	protein_coding	8678	8.69241	8.66236	8.46854	2.63752	5.26578	5.27907	4.24783	4.74912	2.58308	3.32314	4.34223	3.34441	2.46136	-3.8098	5.27e-09	-0.691481	0.690668	-1.2798	0.12976	-0.588319	0.750724
ENSMUSG00000037095	Lrg1	protein_coding	1351	1.15093	-0.434028	-0.434028	4.61037	5.57565	5.42144	6.00602	5.7235	5.77543	4.57584	5.3203	5.81718	6.11299	4.9641	5.27e-09	0.574461	0.655703	0.304663	0.726443	-0.269798	0.859322
ENSMUSG00000060568	Fam78b	protein_coding	6325	6.44746	6.45788	6.62665	1.8625	3.24674	3.18134	2.58865	2.49647	2.03937	-1.17476	2.42768	1.92029	3.22699	-3.61803	5.31e-09	-0.502204	0.795067	-0.635431	0.515927	-0.133227	0.953702
ENSMUSG00000029223	Uchl1	protein_coding	1632	10.5543	10.999	11.6929	8.29054	8.00852	8.06349	7.61522	6.57063	5.9938	7.11058	8.36333	8.02261	6.63393	-3.03338	5.34e-09	-1.23848	0.143896	-0.434154	0.600081	0.80433	0.536952
ENSMUSG00000048924	Ccdc125	protein_coding	2469	2.1555	3.018	2.69607	6.57259	5.42623	5.90178	5.49327	4.47509	5.41032	4.31166	3.88104	5.71281	4.88052	3.37621	5.41e-09	-0.843744	0.464281	-1.1741	0.0838202	-0.330353	0.838786
ENSMUSG00000000568	Hnrnpd	protein_coding	7354	9.45295	9.55009	9.82169	7.88468	7.5297	7.50501	7.18907	6.53276	7.33214	6.24802	7.30207	6.99326	6.91979	-1.96664	5.43e-09	-0.591777	0.374022	-0.735908	0.0809428	-0.144131	0.890436
ENSMUSG00000024097	Srsf7	protein_coding	2279	8.95626	9.47693	9.85736	7.54969	7.13003	7.02746	7.49016	7.59961	7.70034	6.8448	7.10306	7.76957	8.04418	-2.2238	5.49e-09	0.346688	0.748979	0.269742	0.670535	-0.0769456	0.954352
ENSMUSG00000072812	Ahnak2	protein_coding	14163	1.30523	1.42387	0.568262	4.02769	5.59347	5.77518	6.8545	3.82286	6.11405	5.0801	5.35216	5.88095	7.1282	4.16929	5.52e-09	0.738311	0.687962	0.780828	0.447397	0.042517	0.990766
ENSMUSG00000097582	Gm26527	lincRNA	1948	5.79289	5.22783	5.89599	7.92675	7.51899	7.75905	6.73703	6.61404	7.3001	7.2792	6.65248	6.39833	6.72253	2.07666	5.53e-09	-0.826516	0.144071	-0.945942	0.0222437	-0.119427	0.915373
ENSMUSG00000038244	Mical2	protein_coding	11510	3.16168	3.39405	3.4177	5.23007	6.86069	6.81584	7.23391	6.13195	6.4892	4.88035	6.69748	6.24456	5.39144	3.14409	5.53e-09	0.220652	0.902833	-0.50109	0.541161	-0.721742	0.596765
ENSMUSG00000048779	P2ry6	protein_coding	2887	2.27778	1.92986	2.17087	5.25179	5.93954	5.69638	3.13518	5.68241	4.97822	4.12666	4.34505	4.63674	3.65488	3.5244	5.54e-09	-0.731915	0.575035	-1.42395	0.035329	-0.692032	0.647397
ENSMUSG00000027111	Itga6	protein_coding	9025	6.30181	6.85398	6.38258	8.78752	8.09785	8.17944	8.50549	8.4047	8.69103	7.66773	7.40668	8.03081	8.14157	1.85481	5.64e-09	0.149914	0.887312	-0.547947	0.190999	-0.697861	0.308464
ENSMUSG00000004360	9330159F19Rik	protein_coding	5767	8.71178	8.627	8.60468	5.00356	5.89587	5.98855	5.65081	4.01673	4.8031	4.40142	5.62776	4.23796	3.95361	-2.95483	5.65e-09	-0.715711	0.535047	-0.980797	0.137066	-0.265086	0.864061
ENSMUSG00000001768	Rin2	protein_coding	5399	4.3222	5.44995	5.17464	7.31718	6.81973	6.91722	7.49162	6.88238	7.17279	7.38228	7.07885	7.26854	7.11833	1.97732	5.71e-09	0.170581	0.875633	0.1831	0.753414	0.0125186	0.992584
ENSMUSG00000074480	Mex3a	protein_coding	5778	10.0028	9.81345	9.84528	5.74089	5.8683	5.77603	3.34063	1.51148	3.92886	-2.04427	1.50755	3.54555	2.56899	-4.09344	5.77e-09	-2.55594	0.00493312	-3.41318	3.42e-06	-0.857239	0.664301
ENSMUSG00000078161	Erich3	protein_coding	8963	0.157946	2.22834	2.00594	5.55026	4.45773	4.5517	5.23912	3.87807	3.95496	4.65324	4.84157	4.24334	4.73039	3.23073	5.81e-09	-0.437217	0.782265	-0.30733	0.737408	0.129887	0.942618
ENSMUSG00000000881	Dlg3	protein_coding	5844	7.60913	7.45586	7.82591	5.24095	5.83934	5.83376	6.14187	5.45703	5.92878	5.39878	5.79756	5.36938	4.80283	-1.97227	5.82e-09	0.205808	0.85052	-0.282791	0.603257	-0.488598	0.575938
ENSMUSG00000042797	Aqp11	protein_coding	9418	2.71878	2.1569	1.89386	4.60378	4.46458	4.5433	5.18422	5.46008	5.12213	4.96513	4.58781	5.573	5.69933	2.23948	5.82e-09	0.72417	0.271207	0.737946	0.111554	0.0137763	0.992584
ENSMUSG00000069372	Ctxn3	protein_coding	1605	-0.682573	-0.682573	1.63935	5.17541	5.60914	5.6264	7.21247	4.72871	6.90239	4.80373	4.87012	4.83166	5.88039	4.94702	5.86e-09	1.13364	0.341641	-0.308465	0.783925	-1.44211	0.27592
ENSMUSG00000052981	Ube2ql1	protein_coding	2674	9.30124	9.40357	9.71607	3.33589	5.40737	5.2931	5.18917	5.10418	2.75093	3.31523	5.69441	4.48428	1.80609	-4.54641	5.91e-09	-0.246959	0.931358	-0.484918	0.717596	-0.237959	0.926248
ENSMUSG00000033149	Phldb2	protein_coding	7577	5.16052	5.56219	5.4048	7.63679	7.43356	7.48205	8.13346	7.06489	7.70864	6.64416	6.8771	7.17327	7.71002	2.13479	5.94e-09	0.18071	0.878964	-0.361382	0.515927	-0.542092	0.550829
ENSMUSG00000079434	Neu2	protein_coding	2590	-0.372952	-1.37295	-1.37295	4.05331	5.31685	5.48251	5.01762	4.25406	4.71451	4.63691	5.54432	3.60695	2.48957	6.03725	5.94e-09	-0.381567	0.8674	-0.601269	0.588127	-0.219702	0.924252
ENSMUSG00000022122	Ednrb	protein_coding	4266	6.23355	6.73048	6.41094	8.27344	8.22141	8.21074	5.81979	6.34149	6.23355	5.84463	4.91924	5.34192	5.31983	1.76222	6.03e-09	-2.08838	1.03e-10	-2.8441	3.52e-23	-0.755714	0.23362
ENSMUSG00000041870	Ankrd13a	protein_coding	5983	7.05394	7.06299	7.34987	9.08802	8.55575	8.59847	8.57697	8.07344	8.54519	7.94846	7.92136	8.2951	8.25975	1.60569	6.05e-09	-0.351399	0.589484	-0.651346	0.0526076	-0.299947	0.690299
ENSMUSG00000055172	C1ra	protein_coding	2981	0.424204	-1.5758	-1.5758	4.03891	4.06192	4.55134	5.60768	4.43588	5.85047	4.69187	5.01252	6.21855	5.78315	4.8171	6.05e-09	1.17872	0.203034	1.31313	0.0469253	0.13441	0.940427
ENSMUSG00000022686	B3gnt5	protein_coding	5197	6.86311	6.78471	7.05695	1.70978	1.81643	2.32722	0.393986	-1.92059	2.79225	2.91598	-1.14691	1.44468	-0.322515	-4.92384	6.15e-09	-0.458867	0.873877	-0.478412	0.755593	-0.019545	0.995966
ENSMUSG00000020656	Grhl1	protein_coding	5539	-2.46963	-2.46963	0.852303	2.88793	4.68054	4.08327	4.23615	4.95325	3.73983	3.01668	2.71534	3.99214	3.44352	4.53142	6.29e-09	0.331966	0.874959	-0.686062	0.482799	-1.01803	0.527797
ENSMUSG00000026436	Elk4	protein_coding	6407	6.25109	6.24219	6.10171	8.62527	7.86354	8.06702	7.95443	7.19529	7.72868	7.24545	8.0825	7.62591	8.12622	2.02202	6.34e-09	-0.561529	0.432351	-0.408272	0.4188	0.153257	0.886846
ENSMUSG00000031465	Angpt2	protein_coding	3690	3.60823	4.67097	3.67097	7.63994	6.47076	6.6183	6.11411	5.43145	6.13875	3.92461	5.21751	5.55118	5.23763	2.9371	6.41e-09	-1.07634	0.203959	-1.90651	0.000365012	-0.830175	0.505959
ENSMUSG00000073650	Catip	protein_coding	2211	1.44026	-1.1447	-0.144699	5.82109	4.81494	4.65781	5.46347	5.11975	6.70705	4.62701	3.408	5.26262	5.40232	4.75033	6.58e-09	0.745165	0.642574	-0.32997	0.773043	-1.07514	0.502728
ENSMUSG00000074505	Fat3	protein_coding	21478	7.77028	7.57345	7.29887	3.37611	4.68197	4.69154	5.26233	3.81366	3.28946	4.30469	4.69777	3.81087	3.13817	-3.19256	6.71e-09	0.00736068	0.996623	-0.269225	0.785524	-0.276586	0.867137
ENSMUSG00000034613	Ppm1h	protein_coding	10226	3.93123	4.30404	3.55272	6.22137	5.91889	5.95243	5.93657	5.19038	6.42226	5.69437	5.39624	5.34518	5.38749	2.07519	6.72e-09	-0.10061	0.937987	-0.574708	0.225732	-0.474098	0.60043
ENSMUSG00000025060	Slk	protein_coding	8284	6.81386	6.90967	6.84297	8.6052	8.11095	8.15315	8.18135	7.74773	8.17307	7.74659	7.65415	7.7307	7.99352	1.45122	6.79e-09	-0.259118	0.696589	-0.520152	0.0977469	-0.261034	0.703056
ENSMUSG00000037295	Ldlrap1	protein_coding	7010	0.512514	3.4194	3.27805	6.69242	5.94296	5.99815	5.83789	5.29873	6.73555	5.37037	5.56091	5.54613	6.10994	3.38978	6.82e-09	-0.170813	0.934579	-0.57739	0.507229	-0.406576	0.80548
ENSMUSG00000066037	Hnrnpr	protein_coding	22199	7.22888	7.51021	7.64425	6.07832	5.62569	5.71275	6.01251	5.36621	5.78142	5.52761	5.13989	5.67602	5.63259	-1.65257	6.88e-09	-0.0738096	0.944236	-0.309813	0.467586	-0.236003	0.769919
ENSMUSG00000021775	Nr1d2	protein_coding	5409	4.53042	4.22285	4.31953	6.82673	6.12891	6.18793	7.77688	6.74965	7.25464	6.59397	6.09003	6.43139	6.55349	2.05227	6.98e-09	0.906148	0.0853349	0.0144702	0.98601	-0.891678	0.189419
ENSMUSG00000027805	Pfn2	protein_coding	3541	8.6536	8.93157	9.3294	7.44964	6.53987	6.69016	6.20085	6.28399	6.34075	5.60466	6.36661	5.81346	5.55294	-2.04966	7.07e-09	-0.672492	0.316564	-1.07601	0.00892147	-0.403522	0.678816
ENSMUSG00000044461	Shisa2	protein_coding	3672	6.78521	6.85475	6.77449	4.83768	3.34611	3.76944	2.94573	3.75045	2.37136	3.56393	2.99806	3.49328	2.82245	-2.69026	7.13e-09	-0.999179	0.253736	-0.865992	0.176123	0.133186	0.936565
ENSMUSG00000022332	Khdrbs3	protein_coding	3662	9.32765	9.36935	9.82216	6.98224	7.19332	7.10579	7.58553	6.92431	6.22013	6.6249	7.37495	7.29095	6.1309	-2.42777	7.38e-09	-0.0809813	0.961291	-0.155837	0.844642	-0.0748558	0.95849
ENSMUSG00000028919	Arhgef19	protein_coding	4242	2.50022	3.08518	2.77324	4.67014	4.9812	5.16613	5.44942	5.78174	6.08016	4.12948	4.84646	4.57633	4.52501	2.15145	7.38e-09	0.835721	0.120144	-0.413413	0.411867	-1.24913	0.0164932
ENSMUSG00000068740	Celsr2	protein_coding	11513	9.04917	8.96064	8.75239	5.97266	6.76737	6.85947	6.55546	6.01138	5.8455	4.85593	6.25632	5.65472	5.20945	-2.3412	7.42e-09	-0.414209	0.703262	-0.993617	0.0436591	-0.579408	0.575807
ENSMUSG00000110080	Gm6145	processed_transcript	3959	-1.98514	1.4743	-0.985136	4.92175	4.98297	5.05319	4.90991	3.55942	5.4743	5.38381	2.56756	4.59622	4.07003	4.74997	7.48e-09	-0.137908	0.961291	-0.519764	0.657199	-0.381857	0.859228
ENSMUSG00000095547	Gm10719	protein_coding	1800	-0.847997	-0.847997	1.73697	3.90689	7.8596	6.58374	1.92367	2.19406	3.73697	2.22327	-0.617228	3.59585	3.11406	6.27164	7.48e-09	-3.97674	0.000699542	-4.12584	4.72e-05	-0.149096	0.967115
ENSMUSG00000072663	Spef2	protein_coding	9916	-1.30976	1.2752	-0.309758	5.51361	3.21777	3.39514	4.64891	3.46926	5.14145	4.23183	4.38862	4.13409	4.75103	4.17031	7.49e-09	0.129981	0.961291	-0.0491157	0.974357	-0.179096	0.936152
ENSMUSG00000048794	Cfap100	protein_coding	4122	3.16611	1.86355	3.04412	6.08594	5.40777	5.66156	6.69575	6.02846	5.69812	5.21114	4.83128	5.3547	6.35167	2.94676	7.5e-09	0.457832	0.731816	-0.187696	0.836196	-0.645528	0.603334
ENSMUSG00000023018	Smarcd1	protein_coding	4026	9.49597	9.35807	9.45622	8.11607	7.60699	7.73469	7.17413	7.17566	6.89152	7.47695	6.7528	6.91347	6.9131	-1.60284	7.59e-09	-0.748975	0.0749547	-0.794579	0.0145941	-0.0456042	0.963694
ENSMUSG00000026321	Tnfrsf11a	protein_coding	5985	3.03336	3.82804	3.00361	5.0625	5.62711	5.63198	5.15114	4.4149	4.88625	5.29727	5.37734	4.99178	4.94955	2.12475	7.62e-09	-0.614118	0.385251	-0.301291	0.590768	0.312827	0.75635
ENSMUSG00000026727	Rsu1	protein_coding	9299	4.59028	5.14048	4.88621	6.81359	6.37209	6.387	6.51211	6.2058	6.58867	6.51478	6.12744	6.58432	6.1487	1.64863	7.89e-09	-0.0928757	0.928668	-0.179926	0.704836	-0.08705	0.92442
ENSMUSG00000040723	Rcsd1	protein_coding	10131	2.78858	4.28135	3.37354	5.99915	5.7074	5.72877	6.28003	6.02027	6.7441	5.90382	5.70385	5.72079	5.96476	2.20405	8.13e-09	0.562707	0.489653	0.0101758	0.990883	-0.552532	0.55885
ENSMUSG00000001349	Cnn1	protein_coding	2736	-1.45207	-1.45207	0.86986	4.90548	4.42011	4.35045	2.0972	4.61973	3.50213	5.07863	4.36366	4.66985	4.53383	4.80701	8.15e-09	-0.850856	0.54235	0.107272	0.932899	0.958128	0.530338
ENSMUSG00000089990	Gm15852	processed_transcript	915	4.21562	3.45008	4.03505	7.85608	6.73369	6.64041	6.77897	7.64053	6.43194	7.36935	5.97364	6.81993	6.60959	3.24907	8.26e-09	-0.145861	0.938934	-0.409731	0.622217	-0.26387	0.866494
ENSMUSG00000053175	Bcl3	protein_coding	2475	-1.30743	-0.307429	-1.30743	5.05012	5.01101	4.89317	5.7337	4.05655	5.13551	3.08576	4.7047	6.10911	5.63038	5.87812	8.26e-09	0.147594	0.955057	0.276637	0.823944	0.129043	0.956497
ENSMUSG00000004980	Hnrnpa2b1	protein_coding	6584	10.9802	11.1911	11.628	9.67951	9.34969	9.39923	9.24253	8.89294	9.33869	8.3123	8.59062	8.8792	9.20502	-1.80863	8.27e-09	-0.312965	0.712625	-0.698294	0.0732906	-0.385329	0.642006
ENSMUSG00000030393	Zik1	protein_coding	4199	7.51115	7.50927	7.74694	4.48454	3.76561	3.87364	3.89426	-0.0279921	3.83684	2.50372	3.51828	3.66658	4.05121	-3.51937	8.3e-09	-0.730354	0.641426	-0.532626	0.588426	0.197728	0.923218
ENSMUSG00000041890	Git2	protein_coding	17362	5.42903	5.65198	5.51332	7.39537	7.00224	7.11998	7.16217	7.05004	7.28088	6.24802	6.3832	6.91994	7.03204	1.6475	8.43e-09	-0.0143389	0.990267	-0.496911	0.185674	-0.482572	0.493956
ENSMUSG00000068323	Slc4a5	protein_coding	5804	-0.537048	1.98651	1.36984	7.19257	4.93801	4.89032	5.41026	5.0596	7.59095	7.32863	5.06876	6.0484	6.59226	4.83411	8.43e-09	0.380826	0.887208	0.374939	0.797325	-0.00588698	0.998759
ENSMUSG00000020359	Phykpl	protein_coding	9699	8.11609	8.30195	8.49076	6.40866	6.0652	6.11748	5.8589	5.17926	5.71934	5.47525	4.65337	5.5023	6.08339	-2.10626	8.52e-09	-0.589298	0.441907	-0.690097	0.146798	-0.100799	0.933243
ENSMUSG00000026421	Csrp1	protein_coding	1956	6.71157	6.93296	6.99788	10.2651	9.55819	9.56786	9.2585	8.95883	9.23299	8.96754	10.8549	9.12843	8.79289	2.95065	8.7e-09	-0.680107	0.563923	-0.12414	0.906749	0.555966	0.688913
ENSMUSG00000033720	Sfxn5	protein_coding	9635	4.66835	4.92647	4.57721	6.41646	6.59598	6.60173	6.06235	5.60666	6.05814	5.61462	5.98762	5.33745	4.99145	1.80914	8.77e-09	-0.615544	0.274491	-1.01273	0.00376459	-0.397188	0.628347
ENSMUSG00000024050	Wiz	protein_coding	9204	7.82357	7.76856	7.9764	6.36759	6.35361	6.53474	6.14791	6.27442	6.16843	5.42359	5.83908	5.99112	6.17032	-1.43744	8.84e-09	-0.223825	0.75474	-0.538473	0.0875595	-0.314648	0.637381
ENSMUSG00000041762	Gpr155	protein_coding	6679	3.81496	2.84533	3.5083	5.53183	5.35365	5.12555	5.21336	5.03939	5.41012	4.95612	4.77654	4.79168	4.43447	1.90106	9.03e-09	-0.114401	0.920969	-0.594596	0.15267	-0.480195	0.551226
ENSMUSG00000023249	Parp3	protein_coding	3699	1.5723	-1.88714	2.01976	4.43479	5.00296	4.88816	6.05446	4.79877	5.53072	4.76909	5.16381	6.00297	5.67582	3.51446	9.04e-09	0.754916	0.534111	0.68319	0.376918	-0.0717267	0.971591
ENSMUSG00000027009	Itga4	protein_coding	13978	3.97627	4.32934	3.94311	7.33447	6.21481	6.33611	4.68279	4.17557	4.80962	4.09907	2.93348	3.59296	4.6164	2.62668	9.21e-09	-2.13852	4.46e-05	-2.78048	4.73e-10	-0.641958	0.582737
ENSMUSG00000036273	Lrrk2	protein_coding	11834	0.757062	2.68306	2.64459	5.08259	5.01881	5.12554	5.87922	6.12584	5.69252	4.43714	5.51453	5.48187	6.03719	2.8168	9.3e-09	0.833517	0.37429	0.398098	0.598806	-0.435419	0.746558
ENSMUSG00000033595	Lgi3	protein_coding	3899	-1.9631	-1.9631	-0.378142	6.7408	4.18706	4.5898	4.08867	3.74191	2.35882	2.69312	5.81456	3.88674	0.677023	6.86098	9.31e-09	-2.06977	0.22564	-1.3285	0.335674	0.741272	0.792031
ENSMUSG00000028678	Kif2c	protein_coding	4363	6.31762	6.68525	6.8662	4.30094	3.99478	4.31943	1.00892	-1.66823	-2.12532	-1.63902	-1.89455	-1.0034	-0.485194	-2.42811	9.41e-09	-4.36591	7.03e-11	-5.32305	2.04e-13	-0.957144	0.698997
ENSMUSG00000048668	Rhno1	protein_coding	5000	6.92125	7.38198	7.65249	5.32912	5.09251	5.34275	5.30772	4.99314	4.80735	4.95879	4.36827	4.35458	5.41272	-2.09005	9.41e-09	-0.207597	0.863885	-0.415556	0.445928	-0.207959	0.852269
ENSMUSG00000025151	Maged1	protein_coding	4351	10.7359	10.8188	11.1202	9.22184	8.84939	8.9638	8.68531	8.01874	8.98848	8.08776	7.74605	8.50042	7.88072	-1.8812	9.5e-09	-0.401214	0.616114	-0.937103	0.0140673	-0.535889	0.513228
ENSMUSG00000013921	Clip3	protein_coding	3935	10.6553	10.5411	10.6411	8.42238	7.56257	7.62868	6.93339	6.87304	6.33652	7.51275	7.37853	6.25408	5.66376	-2.68707	9.53e-09	-1.18845	0.106272	-1.0326	0.0769068	0.15585	0.917253
ENSMUSG00000052861	Dnah6	protein_coding	13247	1.02729	1.59433	1.48186	6.76626	4.09412	4.00941	6.20394	5.4195	6.67648	5.6444	3.98699	4.75627	6.27448	4.17612	9.93e-09	0.624771	0.760184	-0.15188	0.918727	-0.776651	0.689176
ENSMUSG00000026879	Gsn	protein_coding	3157	5.19943	6.56061	6.07616	10.6932	8.70307	8.80124	10.5587	7.90445	9.47972	8.68106	8.90984	8.66916	8.90341	3.66435	9.94e-09	-0.0323727	0.990166	-0.917624	0.298092	-0.885251	0.58351
ENSMUSG00000097824	Gm26593	lincRNA	1970	6.77669	6.66566	6.86101	2.60677	3.85746	3.89021	2.44555	4.60818	3.82916	4.79351	4.38186	3.89861	3.3989	-3.19115	1e-08	0.277022	0.884774	0.622569	0.467871	0.345547	0.839722
ENSMUSG00000101972	Hist1h3i	protein_coding	411	10.5543	11.1141	10.8161	8.87525	7.87743	7.81144	4.70653	3.32484	3.28279	3.76909	3.09852	4.72664	4.65988	-2.57688	1.02e-08	-4.30049	1.59e-12	-4.03653	2.28e-14	0.263962	0.900313
ENSMUSG00000039270	Megf9	protein_coding	8226	7.62958	7.5211	7.51344	6.38607	5.64449	5.56775	6.51471	6.08579	6.22894	5.8168	5.88407	6.05327	5.88842	-1.64285	1.02e-08	0.375559	0.577516	0.000757589	0.999073	-0.374802	0.615808
ENSMUSG00000003070	Efna2	protein_coding	2131	7.47833	7.44374	7.67334	2.99593	4.62864	4.32707	3.19471	2.36556	4.03775	4.34897	3.94659	2.61535	2.13356	-3.38863	1.03e-08	-0.775065	0.605716	-0.630394	0.500597	0.14467	0.947363
ENSMUSG00000020723	Cacng4	protein_coding	3575	9.30416	9.07345	9.43993	6.08092	7.31964	7.19321	6.24011	6.79906	6.49745	7.11188	6.70571	6.23817	5.95193	-2.31761	1.04e-08	-0.433533	0.685268	-0.394227	0.52835	0.0393059	0.983194
ENSMUSG00000025887	Casp12	protein_coding	3840	-1.94111	1.51833	-1.94111	4.77314	4.101	4.26969	5.81762	5.29734	5.18818	5.35255	3.64721	5.56452	5.74341	4.23355	1.04e-08	1.05407	0.377659	0.862132	0.308206	-0.19194	0.921172
ENSMUSG00000082229	Nap1l2	protein_coding	2465	6.96988	6.83284	7.21017	3.74281	3.60621	3.61744	4.05504	5.28479	4.72078	2.35464	4.6571	2.4053	2.45402	-3.35747	1.06e-08	1.11132	0.321672	-0.293256	0.789856	-1.40458	0.273153
ENSMUSG00000007039	Ddah2	protein_coding	1593	9.98289	10.2284	11.0322	7.9019	7.6267	7.8711	7.35326	7.02375	7.43678	5.06248	6.40451	7.28306	6.56333	-2.68211	1.1e-08	-0.522119	0.667837	-1.27616	0.0228779	-0.754042	0.523048
ENSMUSG00000021759	Plpp1	protein_coding	1750	6.35252	5.92057	6.21501	8.48266	7.72589	7.92258	7.45616	6.90712	7.7587	7.16276	7.24359	7.42831	7.35633	1.90506	1.1e-08	-0.660632	0.259429	-0.776813	0.0522827	-0.116181	0.911539
ENSMUSG00000049281	Scn3b	protein_coding	5461	6.39632	6.53097	6.94315	4.82696	4.44981	4.21921	4.6547	3.76281	4.30572	3.96787	3.24104	3.06507	3.12956	-2.12647	1.11e-08	-0.224136	0.855606	-1.12525	0.0124396	-0.901115	0.281045
ENSMUSG00000054717	Hmgb2	protein_coding	3003	10.2614	10.8692	11.3973	9.27856	8.4617	8.63766	7.05739	7.28008	7.21126	7.1383	6.63305	6.48971	7.01179	-2.07922	1.11e-08	-1.65093	0.00010197	-1.99461	4.34e-08	-0.343673	0.740484
ENSMUSG00000021733	Slc4a7	protein_coding	15205	6.09033	6.18205	5.97741	4.41782	4.48486	4.48551	4.06574	3.42544	4.21818	3.54851	3.45404	3.59633	3.99906	-1.62228	1.11e-08	-0.517288	0.354903	-0.796583	0.0195154	-0.279294	0.735548
ENSMUSG00000030889	Vwa3a	protein_coding	7205	2.57727	1.85144	1.54332	5.784	4.33788	4.52039	6.41452	5.70085	6.35067	6.36862	5.06827	6.00084	6.43498	2.97262	1.11e-08	1.15949	0.149839	1.0287	0.099229	-0.130797	0.936152
ENSMUSG00000042444	Mindy2	protein_coding	8600	5.46931	5.24881	5.15305	7.48999	6.87113	6.94255	7.13842	6.54011	6.91942	6.25541	6.31378	6.83936	6.91949	1.83152	1.12e-08	-0.240742	0.803824	-0.514519	0.22846	-0.273777	0.758805
ENSMUSG00000058325	Dock1	protein_coding	9330	6.22933	6.58548	6.24165	8.27946	7.74833	7.78717	8.13904	7.60481	7.96671	7.66744	7.69714	8.00333	8.05427	1.59706	1.13e-08	-0.0382662	0.97	-0.0926221	0.86315	-0.0543559	0.955593
ENSMUSG00000026547	Tagln2	protein_coding	2082	6.53449	6.98642	6.95326	9.28965	8.80289	8.76961	8.98048	8.53867	8.68686	8.08654	8.02142	9.20988	8.71144	2.13494	1.15e-08	-0.226287	0.847826	-0.381627	0.494378	-0.155341	0.89262
ENSMUSG00000004842	Pou1f1	protein_coding	3891	7.01714	8.07741	7.04548	9.69226	10.1423	9.9824	9.13731	10.0611	9.58047	10.2865	10.789	9.5379	9.70374	2.48125	1.15e-08	-0.308964	0.815803	0.215104	0.780641	0.524068	0.64937
ENSMUSG00000025950	Idh1	protein_coding	2771	10.0294	10.136	10.1847	8.30603	7.29173	7.41082	6.96151	6.05277	6.96422	5.63061	6.14407	6.91361	6.58476	-2.37493	1.19e-08	-1.02287	0.124972	-1.3454	0.00434899	-0.32253	0.78882
ENSMUSG00000035246	Pcyt1b	protein_coding	5357	7.10214	7.41305	7.22243	5.2152	4.61264	4.22458	4.11274	2.89365	3.97089	4.21462	4.67971	3.22406	3.91914	-2.51362	1.21e-08	-0.977734	0.206134	-0.638607	0.308356	0.339128	0.796916
ENSMUSG00000032582	Rbm6	protein_coding	13944	7.41578	7.43384	7.50449	6.17714	6.15275	6.18206	6.52687	6.25171	6.3746	5.90148	6.12964	6.44059	6.35031	-1.28117	1.21e-08	0.218545	0.723903	0.0503835	0.914403	-0.168161	0.794647
ENSMUSG00000039126	Prune2	protein_coding	20297	1.32923	2.08307	1.46416	3.80655	4.29981	4.44237	4.74524	3.71381	4.21905	4.72807	3.2363	4.31011	4.13403	2.54442	1.24e-08	0.0796061	0.962096	-0.0133714	0.989518	-0.0929774	0.951544
ENSMUSG00000028042	Zbtb7b	protein_coding	5591	2.64618	2.60436	2.90921	5.41776	5.55096	5.3691	5.82993	4.38338	6.10186	4.81055	6.13137	5.58718	5.57768	2.72157	1.25e-08	0.164115	0.920969	0.152887	0.862604	-0.0112284	0.995361
ENSMUSG00000024937	Ehbp1l1	protein_coding	6440	5.13312	5.54656	5.20776	7.46396	7.21523	7.38451	7.95232	7.60608	7.74025	6.80767	7.77132	7.99232	8.22841	2.05087	1.26e-08	0.415338	0.641609	0.43201	0.402246	0.0166714	0.990766
ENSMUSG00000030281	Il17rc	protein_coding	2671	2.28306	3.38997	3.16758	5.74249	5.88106	5.77295	7.14684	6.33433	6.28998	4.97581	5.73225	6.52472	6.2377	2.7802	1.27e-08	0.84792	0.318591	0.180906	0.830287	-0.667014	0.559116
ENSMUSG00000032249	Anp32a	protein_coding	3166	10.1714	10.481	10.751	9.27985	8.87911	8.85628	8.92736	8.78737	8.87456	8.56847	8.92015	8.99939	8.77513	-1.46904	1.29e-08	-0.153645	0.85395	-0.192867	0.645462	-0.0392223	0.965873
ENSMUSG00000026641	Usf1	protein_coding	2806	8.75585	8.81869	9.33007	7.54491	6.98951	7.08823	7.56326	6.86339	7.40327	6.58275	6.50381	6.87658	6.80982	-1.76507	1.3e-08	0.0812999	0.94341	-0.524623	0.209708	-0.605923	0.40927
ENSMUSG00000024759	Atl3	protein_coding	6698	5.26189	5.57368	5.30066	7.71673	7.32123	7.33343	7.48502	6.17279	7.24637	6.88212	6.41482	7.09758	6.96069	2.08325	1.32e-08	-0.397508	0.674514	-0.608234	0.209357	-0.210726	0.844517
ENSMUSG00000009894	Snap47	protein_coding	2651	8.40885	8.78205	9.1538	7.06107	6.74734	6.80172	6.95865	7.07292	6.98578	6.85455	6.98914	6.75978	5.8678	-1.93777	1.34e-08	0.130597	0.915128	-0.199308	0.735978	-0.329905	0.734658
ENSMUSG00000026739	Bmi1	protein_coding	3974	8.36586	8.4188	8.85411	7.13869	6.45448	6.59989	6.77138	6.36737	6.3801	6.30307	6.95785	6.74604	6.391	-1.80309	1.34e-08	-0.240604	0.804477	-0.135781	0.817686	0.104823	0.918657
ENSMUSG00000020492	Ska2	protein_coding	3272	7.21167	7.54957	7.75539	5.40877	4.97963	5.00193	4.50207	5.46116	4.47965	3.47657	3.42749	4.2191	4.66692	-2.38137	1.36e-08	-0.257957	0.850447	-1.09054	0.0370514	-0.832582	0.423724
ENSMUSG00000033760	Rbm4b	protein_coding	9886	6.22599	6.67761	6.93898	4.8239	4.99975	5.17351	5.17856	5.22852	5.41229	5.24161	5.62582	5.10655	5.10733	-1.63571	1.37e-08	0.26916	0.73991	0.278581	0.531997	0.00942171	0.993721
ENSMUSG00000075590	Nrbp2	protein_coding	3894	6.38748	6.39189	6.49818	7.79864	8.76579	8.78279	8.6843	8.18234	8.40725	7.8402	8.76537	7.83662	8.21155	2.09001	1.37e-08	-0.0772108	0.957736	-0.30072	0.603835	-0.22351	0.835353
ENSMUSG00000069308	Hist1h2bp	protein_coding	706	9.57104	10.1133	9.87295	7.61078	6.75295	6.83943	3.27393	4.76671	3.96169	1.98856	2.73303	4.71164	3.55742	-2.75218	1.38e-08	-3.02448	6.76e-07	-3.47962	3.81e-10	-0.455142	0.802829
ENSMUSG00000003949	Hlf	protein_coding	6681	3.21413	4.09283	3.32603	5.67779	6.0462	6.01795	6.80921	6.04346	6.28784	5.99417	5.63026	4.69474	5.49501	2.3243	1.4e-08	0.493046	0.610095	-0.399879	0.511374	-0.892925	0.299289
ENSMUSG00000015944	Gatsl2	protein_coding	7560	7.77336	7.49736	7.53694	5.87928	6.07066	5.80977	5.74636	5.27341	5.97946	5.66067	5.14527	4.95842	5.02552	-1.68377	1.41e-08	-0.226589	0.803824	-0.70112	0.0569051	-0.474531	0.52497
ENSMUSG00000050148	Ubqln2	protein_coding	3344	10.1303	9.9791	10.1984	7.99989	8.07077	8.01209	8.12058	7.21536	8.35777	7.31458	6.8729	7.98026	7.70591	-2.07755	1.44e-08	-0.0515724	0.969844	-0.500488	0.333272	-0.448916	0.644306
ENSMUSG00000052565	Hist1h1d	protein_coding	7425	8.70613	9.10479	8.80327	7.26116	6.57523	6.70393	4.11631	4.07249	4.1737	3.52465	4.09327	4.85158	4.06966	-2.00372	1.48e-08	-2.7559	3.23e-13	-2.66011	1.4e-14	0.0957885	0.937636
ENSMUSG00000028243	Ubxn2b	protein_coding	6642	5.66926	6.07895	6.16623	4.62593	4.31049	4.28943	4.9674	4.64434	4.76024	4.93459	4.839	4.69408	4.52322	-1.5742	1.48e-08	0.38596	0.549522	0.340897	0.406314	-0.0450623	0.964424
ENSMUSG00000059602	Syn3	protein_coding	12282	4.49005	5.16943	4.79938	6.89427	6.57923	6.61375	7.92751	7.7028	7.43069	7.21877	7.13193	8.0152	7.46736	1.85609	1.5e-08	0.998696	0.0247643	0.799308	0.0414488	-0.199388	0.834244
ENSMUSG00000042793	Lgr6	protein_coding	6851	0.924125	0.0310403	0.0310403	3.56354	4.41056	4.711	3.63094	1.26574	2.54561	1.87991	1.91389	2.90019	1.18574	3.91346	1.5e-08	-1.51532	0.140178	-2.20232	0.00192239	-0.686999	0.702495
ENSMUSG00000073409	H2-Q6	protein_coding	2085	2.74731	2.64039	2.26188	4.69484	4.75699	5.14055	7.78691	7.85648	7.562	8.01122	8.53923	8.81509	8.70075	2.32171	1.51e-08	2.85383	8.72e-18	3.66203	2.53e-34	0.8082	0.181944
ENSMUSG00000034336	Ina	protein_coding	3240	9.96445	9.91826	10.2705	3.8586	5.75512	5.82448	4.98256	5.81638	2.39147	5.8347	6.1122	3.55521	2.6811	-4.67471	1.52e-08	-0.430817	0.874399	-0.213048	0.900588	0.217769	0.936565
ENSMUSG00000021643	Serf1	protein_coding	1300	8.79641	8.79141	10.1273	5.32193	5.02972	4.89199	3.90773	5.98547	4.83094	0.107791	4.93972	1.74341	3.13608	-4.29489	1.52e-08	0.0554078	0.987521	-1.62756	0.104917	-1.68297	0.340901
ENSMUSG00000048814	Lonrf2	protein_coding	7506	7.16208	6.87332	6.89609	4.17942	5.02158	4.93108	4.69289	3.63651	4.69929	3.74818	4.31141	4.45228	3.59006	-2.22365	1.53e-08	-0.333538	0.775767	-0.687749	0.193036	-0.354211	0.753627
ENSMUSG00000037447	Arid5a	protein_coding	12540	1.35153	2.13289	1.96624	4.34022	4.73151	4.7049	6.10048	5.68514	6.02573	4.57255	4.82071	5.20477	6.41932	2.74957	1.53e-08	1.34482	0.0448972	0.844713	0.167207	-0.500107	0.693904
ENSMUSG00000049001	Ndnf	protein_coding	10114	4.27643	4.42327	4.33414	7.34647	6.33996	6.40751	6.75144	6.72614	6.93784	6.64188	4.97995	6.11679	5.71124	2.42884	1.55e-08	0.0336222	0.986058	-0.791261	0.150657	-0.824884	0.404047
ENSMUSG00000021666	Gfm2	protein_coding	10685	4.26899	5.13323	5.35397	7.55762	7.47481	7.44281	6.47753	6.64875	7.72905	7.11864	6.05881	6.42208	6.07228	2.50348	1.55e-08	-0.42757	0.72266	-1.0065	0.0635071	-0.578929	0.608998
ENSMUSG00000041012	Cmtm8	protein_coding	3401	2.48197	3.40397	4.25641	6.71786	5.87705	6.20798	6.76441	6.61	6.63065	6.43459	5.16525	6.55072	6.28356	2.75232	1.55e-08	0.361872	0.798278	-0.108555	0.910972	-0.470427	0.717046
ENSMUSG00000029920	Smarcad1	protein_coding	13322	6.94462	7.08922	7.15453	5.66514	5.0553	5.11321	5.22857	4.79817	4.86417	4.60854	3.85258	4.67158	4.61863	-1.76188	1.57e-08	-0.326299	0.696045	-0.829453	0.0265684	-0.503155	0.523048
ENSMUSG00000038143	Stox2	protein_coding	18735	7.63071	7.59849	7.30518	6.14193	6.03683	6.0652	5.4214	4.93679	5.69566	5.30576	5.3046	5.34958	5.47316	-1.43683	1.57e-08	-0.695994	0.066532	-0.72173	0.0152318	-0.0257368	0.981818
ENSMUSG00000024304	Cdh2	protein_coding	8066	9.70368	9.75819	9.75488	8.39276	7.62718	7.64025	6.10474	6.04515	6.04884	6.00583	5.15555	5.28998	5.28172	-1.80635	1.58e-08	-1.86619	9.08e-08	-2.45956	1.26e-15	-0.593365	0.450777
ENSMUSG00000024049	Myom1	protein_coding	5672	-0.181929	2.62543	3.0811	5.7056	5.55022	5.37417	5.33697	6.39618	6.01184	6.77035	5.81437	6.04433	6.50841	3.1785	1.58e-08	0.428488	0.791458	0.783575	0.292612	0.355087	0.82106
ENSMUSG00000028654	Mycl	protein_coding	4038	8.30038	8.36574	8.39893	5.53325	5.07577	5.3095	2.85756	3.72885	2.74125	3.60194	-0.197909	3.01517	2.12899	-3.03808	1.65e-08	-2.14839	0.00186905	-2.66045	3.92e-06	-0.512059	0.754998
ENSMUSG00000033565	Rbfox2	protein_coding	8140	9.47507	9.49239	9.48821	7.00149	7.42458	7.41972	7.63015	7.11506	6.90127	5.81883	6.61513	7.13444	7.33277	-2.18988	1.67e-08	-0.0464195	0.973523	-0.461114	0.414161	-0.414695	0.694912
ENSMUSG00000025809	Itgb1	protein_coding	4081	8.26455	8.6973	8.68618	10.9419	10.5148	10.532	10.0337	8.99992	9.67628	9.21893	8.77549	9.92113	9.5498	2.11382	1.67e-08	-1.04569	0.0549913	-1.24975	0.00252037	-0.204063	0.855074
ENSMUSG00000097328	Tnfsf12	protein_coding	1515	3.98564	2.72261	3.48815	5.28333	5.80891	6.28191	8.24458	7.70326	8.14215	7.75117	7.61445	7.93623	7.84386	2.37024	1.67e-08	2.19127	1.98e-08	1.93318	9.91e-08	-0.258094	0.801257
ENSMUSG00000040260	Daam2	protein_coding	9769	4.09549	4.48658	4.69478	7.23633	8.04012	8.05216	7.20162	7.1604	7.18854	6.61805	8.51336	5.93437	5.98127	3.37683	1.67e-08	-0.639701	0.682808	-0.623808	0.484872	0.0158934	0.994754
ENSMUSG00000030268	Bcat1	protein_coding	9322	6.9125	7.06245	6.98759	3.73356	2.91457	2.97996	2.80976	0.936891	0.4798	0.435588	2.71057	0.60172	0.156453	-3.73194	1.7e-08	-1.46513	0.207203	-1.86076	0.0212488	-0.395625	0.849693
ENSMUSG00000028519	Dab1	protein_coding	7908	8.08815	8.13108	8.28406	5.02791	5.62763	5.58751	5.03085	3.6437	4.03905	4.61151	5.1362	3.9715	3.2216	-2.73031	1.7e-08	-1.07625	0.192473	-1.03872	0.0887237	0.0375235	0.988974
ENSMUSG00000033618	Map3k13	protein_coding	6709	6.5042	6.29282	6.41881	3.16079	3.92309	4.05642	4.08858	3.59364	2.83886	2.91013	4.51809	4.25847	3.49889	-2.63892	1.71e-08	-0.173981	0.918538	0.161268	0.860332	0.335249	0.808682
ENSMUSG00000051675	Trim32	protein_coding	3229	8.46626	8.45866	8.79776	6.73937	6.31449	6.45477	6.48754	5.01393	5.63983	5.39513	5.74914	5.77068	5.69499	-2.07027	1.71e-08	-0.667236	0.353348	-0.851551	0.06365	-0.184315	0.870727
ENSMUSG00000078249	Hmga1b	protein_coding	1626	7.70381	8.13788	8.40458	6.32104	6.03875	6.1279	5.47244	5.51065	4.7581	5.53986	5.3108	5.95975	5.33112	-1.94478	1.71e-08	-0.884537	0.123275	-0.604926	0.202355	0.279611	0.791331
ENSMUSG00000073010	Gm5127	protein_coding	2150	-1.10434	-1.10434	0.895663	5.40346	4.37665	5.35759	4.61486	5.05319	3.89566	1.38197	3.29636	4.54115	3.85772	5.22076	1.71e-08	-0.523932	0.802732	-1.45552	0.0970402	-0.931588	0.60517
ENSMUSG00000055782	Abcd2	protein_coding	5946	6.68547	7.14747	7.09697	4.95946	4.96701	5.07409	4.0071	4.18895	3.85435	4.42218	4.25876	3.63746	3.1271	-1.98922	1.73e-08	-0.981019	0.0706301	-1.06032	0.0114868	-0.0793024	0.951675
ENSMUSG00000036362	P2ry13	protein_coding	2528	2.83193	3.6162	2.56889	6.85183	7.42414	7.27187	4.94824	5.47665	6.83693	7.69905	5.76314	5.82832	4.33188	4.12552	1.73e-08	-1.21887	0.385463	-0.799582	0.440849	0.419289	0.840924
ENSMUSG00000030208	Emp1	protein_coding	5935	3.26364	3.65957	4.3134	7.01759	6.93374	7.0261	6.65716	5.95931	6.15527	4.87125	5.32686	7.3568	6.49994	3.1815	1.74e-08	-0.704659	0.594378	-0.653052	0.420821	0.0516061	0.984109
ENSMUSG00000025128	Bhlhe22	protein_coding	3344	8.77806	9.00746	8.75028	5.26965	4.93796	5.00597	4.48952	1.71552	3.87313	2.74473	5.63894	5.32286	3.56152	-3.77225	1.75e-08	-1.31598	0.293855	-0.316097	0.795572	0.999881	0.564081
ENSMUSG00000029126	Nsg1	protein_coding	3215	9.02943	9.17316	9.80954	5.91509	5.64022	5.5759	4.56489	5.12982	3.12254	5.27722	5.18981	4.10953	1.82978	-3.66138	1.76e-08	-1.23286	0.318537	-1.13572	0.190256	0.0971402	0.967479
ENSMUSG00000032855	Pkd1	protein_coding	17415	6.14336	6.20417	6.03887	7.40571	7.61936	7.75617	8.22143	7.65845	8.18352	7.4901	7.3088	7.7386	7.79283	1.47067	1.76e-08	0.442132	0.395445	-0.00540347	0.993049	-0.447536	0.486047
ENSMUSG00000049892	Rasd1	protein_coding	1611	1.31204	3.01248	2.63397	5.33441	6.1007	6.04552	8.1029	8.39849	7.93775	7.19066	6.32417	8.27945	8.26203	3.38769	1.76e-08	2.28904	0.000190928	1.85235	0.00120589	-0.436692	0.763771
ENSMUSG00000039298	Cdk5rap2	protein_coding	13012	7.66455	7.75253	7.89209	6.83156	6.37791	6.47692	6.67723	6.76235	6.77193	6.29034	6.32504	6.37725	6.23909	-1.19809	1.78e-08	0.163018	0.801973	-0.265868	0.386984	-0.428886	0.375891
ENSMUSG00000071644	Eef1g	protein_coding	2600	10.973	11.1954	11.7341	9.79828	8.96859	9.0786	9.17545	8.77032	9.04985	8.61162	9.35608	9.05402	8.58053	-2.00672	1.79e-08	-0.321884	0.749077	-0.393099	0.455834	-0.0712151	0.954352
ENSMUSG00000030774	Pak1	protein_coding	3943	8.55501	8.63542	8.99584	6.0868	5.51347	5.34385	5.9737	6.02469	5.65006	6.0616	7.48988	6.01299	4.70523	-3.0592	1.8e-08	0.209125	0.91385	0.714523	0.355197	0.505398	0.741361
ENSMUSG00000002871	Tpra1	protein_coding	4171	4.83442	4.53952	5.18753	7.15393	7.03289	7.00487	7.08383	6.47885	7.07403	6.1741	5.97773	7.19081	6.94021	2.18691	1.82e-08	-0.158844	0.902043	-0.405216	0.479298	-0.246372	0.825821
ENSMUSG00000000031	H19	lincRNA	2460	10.2022	10.6606	10.6883	7.73201	7.58027	7.62967	5.35215	4.7434	4.9108	1.18764	-0.0678891	2.28269	3.8009	-2.88497	1.84e-08	-2.62064	8.04e-06	-5.15283	1.68e-22	-2.53219	0.00129754
ENSMUSG00000001119	Col6a1	protein_coding	4380	6.00862	6.21337	6.3285	8.46619	9.36659	9.48014	9.29025	6.98794	9.05518	6.83515	7.29951	8.07047	7.68745	2.98056	1.84e-08	-0.427067	0.785344	-1.62539	0.00658117	-1.19832	0.285187
ENSMUSG00000032714	Syde1	protein_coding	3288	5.20165	5.40173	5.37025	7.49224	6.79014	6.91748	7.73695	7.14076	7.71324	6.78032	7.22092	7.21528	7.22974	1.77101	1.87e-08	0.458425	0.493771	0.0262307	0.971512	-0.432194	0.580296
ENSMUSG00000026626	Ppp2r5a	protein_coding	9607	5.71891	5.96953	5.45701	7.2447	7.23599	7.2978	7.47748	7.32358	7.59312	7.30835	6.82777	7.47622	7.55097	1.52955	1.89e-08	0.209331	0.797349	0.0570653	0.919394	-0.152266	0.849591
ENSMUSG00000031284	Pak3	protein_coding	9552	7.45414	7.47552	7.34132	2.89394	3.22518	3.30509	2.59115	-1.79871	1.26776	2.58805	4.00839	1.9954	0.499801	-4.27171	1.91e-08	-1.59818	0.245367	-0.373076	0.785785	1.2251	0.527797
ENSMUSG00000001552	Jup	protein_coding	6436	5.92855	5.95769	6.25047	8.49499	8.04958	8.08008	8.00862	7.14379	7.66035	7.5913	6.58626	7.97685	7.76988	2.16969	1.94e-08	-0.575423	0.490589	-0.654432	0.198131	-0.0790087	0.953387
ENSMUSG00000043719	Col6a6	protein_coding	9166	-1.61133	0.891171	0.803708	3.90174	3.86175	3.62631	4.85017	4.86071	4.90174	3.62986	5.17914	5.43738	6.03629	3.4121	1.94e-08	1.0703	0.289404	1.50044	0.0209902	0.430144	0.784533
ENSMUSG00000054320	Lrrc36	protein_coding	2549	-1.34993	1.65007	0.235031	5.52043	3.98168	4.17055	5.8905	5.42909	5.39154	4.3843	4.43543	4.77199	5.63597	4.07268	1.99e-08	0.866887	0.488485	0.182265	0.873836	-0.684623	0.65981
ENSMUSG00000042750	Bex2	protein_coding	903	11.2038	11.2393	12.1108	7.59015	7.84211	7.91906	7.22004	5.41165	6.67076	7.38839	8.51752	6.47858	4.90281	-3.79141	2.01e-08	-1.17442	0.384956	-0.441082	0.698388	0.733336	0.693457
ENSMUSG00000073758	Sh3d21	protein_coding	2717	-1.44201	2.87991	1.72791	5.7868	5.88302	5.94995	5.62033	5.70158	6.2927	3.29222	5.09254	5.86973	5.7527	3.99519	2.08e-08	0.0292727	0.990795	-0.583637	0.570823	-0.61291	0.740756
ENSMUSG00000031133	Arhgef6	protein_coding	8552	3.61798	4.41944	3.33	5.48117	6.42265	6.26857	6.50467	7.29304	7.01357	7.4358	7.47213	6.80702	7.34907	2.24766	2.13e-08	0.859064	0.198234	1.1759	0.00909998	0.316836	0.776594
ENSMUSG00000001751	Naglu	protein_coding	2658	3.34455	4.14425	4.39701	6.56694	6.6477	6.77224	6.45484	5.29468	6.46002	6.47684	5.02988	6.14621	6.07945	2.63818	2.13e-08	-0.498653	0.673475	-0.642943	0.311342	-0.144291	0.921896
ENSMUSG00000037973	Ccdc129	protein_coding	3589	3.67998	4.36587	3.61585	-1.84358	-2.29333	-1.19757	-1.87927	-1.38649	-1.84358	-1.35728	-1.61281	0.278338	-1.78842	-5.57993	2.14e-08	-0.0616459	0.990795	0.82057	0.67982	0.882216	0.820794
ENSMUSG00000093497	Gm20713	processed_transcript	435	1.20091	1.20091	1.20091	7.17819	7.72844	7.55658	6.41315	7.68037	5.9558	4.49457	5.95524	5.4103	2.84104	6.30591	2.15e-08	-0.639303	0.743453	-2.43866	0.00225207	-1.79936	0.222484
ENSMUSG00000031825	Crispld2	protein_coding	4777	1.06582	2.91382	2.06582	5.90377	5.66918	5.90297	5.10909	3.84484	4.63871	5.90968	4.66116	3.95328	3.41377	3.6261	2.16e-08	-1.20628	0.291927	-1.0319	0.214665	0.17438	0.931838
ENSMUSG00000014226	Cacybp	protein_coding	2390	8.7709	9.06604	9.70877	7.55356	6.76084	6.68973	7.20715	6.89357	7.09614	6.09966	6.25916	6.81328	5.78684	-2.18174	2.17e-08	0.0173254	0.990795	-0.764992	0.129769	-0.782317	0.386932
ENSMUSG00000097038	Gm26821	lincRNA	2652	8.69883	8.18911	8.36606	6.95047	6.96654	6.75463	6.56285	6.83137	6.51773	6.0565	6.28312	6.68638	6.50606	-1.54095	2.17e-08	-0.250569	0.751399	-0.488116	0.185674	-0.237546	0.76399
ENSMUSG00000030357	Fkbp4	protein_coding	2795	9.87525	10.2124	10.4955	8.70203	7.98328	8.13566	8.42837	8.90202	8.415	7.4464	7.27148	8.11885	7.77199	-1.90928	2.19e-08	0.292472	0.768512	-0.617461	0.166814	-0.909933	0.169958
ENSMUSG00000025920	Stau2	protein_coding	6747	6.24575	6.74958	6.99395	3.91818	4.07213	4.24344	4.12893	3.56083	4.36469	3.92188	4.97637	3.72523	3.02884	-2.60993	2.2e-08	-0.0264362	0.989816	0.000858548	0.999073	0.0272948	0.990766
ENSMUSG00000041779	Tram2	protein_coding	6661	3.81885	4.01915	3.7072	6.80729	6.23236	6.32531	5.85793	5.45606	6.25578	5.25836	3.79881	5.48421	5.88167	2.62294	2.2e-08	-0.583014	0.594968	-1.19167	0.0306393	-0.608658	0.609425
ENSMUSG00000043099	Hic1	protein_coding	3750	3.79355	5.42403	4.77961	7.92916	6.98766	7.04442	7.27174	6.62166	7.04731	6.5681	5.67261	6.20371	5.7849	2.57551	2.23e-08	-0.381973	0.773729	-1.28669	0.0150612	-0.904722	0.384742
ENSMUSG00000041268	Dmxl2	protein_coding	13285	7.43945	7.24341	7.36169	5.64331	5.81429	5.95412	6.24241	5.39425	6.09482	5.61256	5.73745	5.83106	5.90652	-1.54025	2.24e-08	0.146424	0.871459	-0.0337182	0.956088	-0.180142	0.823272
ENSMUSG00000070417	Olfr2	protein_coding	6734	4.6748	5.6706	4.68316	7.10807	7.88625	7.82676	6.90459	7.98059	7.41093	8.28751	8.48493	7.28185	7.54091	2.55812	2.24e-08	-0.149737	0.928227	0.335654	0.647462	0.48539	0.693741
ENSMUSG00000096210	H1f0	protein_coding	2055	10.7862	11.031	11.2393	9.60382	9.29411	9.40777	8.85886	8.34869	8.45472	8.96876	8.99576	8.63737	8.3447	-1.58994	2.25e-08	-0.868728	0.0272893	-0.680725	0.0497645	0.188003	0.82181
ENSMUSG00000040258	Nxph4	protein_coding	1675	7.62653	6.89246	7.90689	3.25584	3.76028	3.77632	2.22015	-0.28707	3.57777	-0.257859	-0.513392	2.69969	-0.688997	-3.91223	2.28e-08	-1.04885	0.541935	-2.47733	0.0102162	-1.42848	0.51334
ENSMUSG00000037138	Aff3	protein_coding	6654	9.01899	8.98431	8.86057	5.79716	6.43258	6.39963	6.44198	4.8209	5.91324	4.80736	5.97633	4.73643	4.26346	-2.71777	2.31e-08	-0.366641	0.804477	-1.14268	0.0563485	-0.776042	0.523048
ENSMUSG00000001555	Fkbp10	protein_coding	2935	5.72276	5.85603	5.73204	8.88335	8.45222	8.56635	6.31784	5.20751	6.60651	5.75312	3.37785	5.269	5.61033	2.87401	2.31e-08	-2.48544	1.9e-05	-3.40114	8.17e-12	-0.915699	0.475225
ENSMUSG00000022906	Parp9	protein_coding	4872	2.23905	3.75988	3.3302	6.21533	5.45556	5.79055	6.80392	6.07344	7.0055	6.653	5.74715	6.31719	5.59083	2.61394	2.32e-08	0.827781	0.333362	0.286945	0.704843	-0.540836	0.652989
ENSMUSG00000074151	Nlrc5	protein_coding	8493	-3.08627	-1.50131	-1.50131	2.19913	2.24534	2.2967	5.58194	5.32501	5.27567	4.45531	5.70292	5.66864	6.23802	4.11291	2.32e-08	3.15179	2.83e-11	3.39892	2.58e-15	0.247129	0.847351
ENSMUSG00000041912	Tdrkh	protein_coding	6142	6.75198	6.95304	7.12948	4.67591	4.524	4.68551	4.17849	2.88278	4.61011	3.99688	4.40648	4.75114	3.8115	-2.3227	2.39e-08	-0.565859	0.56377	-0.341386	0.612452	0.224473	0.861211
ENSMUSG00000075015	Gm10801	protein_coding	504	0.988504	1.9885	1.9885	4.57347	9.01853	7.88244	3.53778	1.4456	3.79586	1.47481	1.21927	1.11042	2.04367	6.29556	2.42e-08	-4.75175	2.19e-05	-6.50223	1.29e-08	-1.75048	0.577368
ENSMUSG00000031379	Pir	protein_coding	5553	2.05029	2.1117	2.43362	4.97794	4.79808	4.82618	6.55444	5.69807	6.08898	5.99603	4.51239	6.36633	5.94822	2.66039	2.46e-08	1.28846	0.0422023	0.982316	0.0757657	-0.306148	0.811566
ENSMUSG00000040938	Slc16a11	protein_coding	2554	2.4546	4.03956	2.64724	6.2911	6.47362	6.59703	7.77394	5.40811	7.39543	6.63339	6.2874	6.78039	7.05113	3.22771	2.49e-08	0.704197	0.588101	0.254453	0.798865	-0.449744	0.772591
ENSMUSG00000034116	Vav1	protein_coding	3688	2.28709	3.70212	3.73187	6.07716	6.2636	6.42138	5.20041	6.87346	6.80016	6.36501	5.43539	5.69029	5.45773	2.88381	2.52e-08	0.20463	0.903362	-0.473364	0.536772	-0.677994	0.595182
ENSMUSG00000025980	Hspd1	protein_coding	2642	9.28749	9.33308	9.81754	8.14719	7.22008	7.26119	7.88461	8.06389	7.97775	6.83286	7.23428	7.48184	6.95731	-1.89234	2.53e-08	0.369377	0.678095	-0.458299	0.34172	-0.827676	0.235131
ENSMUSG00000085741	5430405H02Rik	processed_transcript	2039	6.77304	7.18646	7.26676	5.16196	4.82617	4.84054	4.52141	3.23658	3.5571	4.5459	4.90335	4.41599	4.3127	-2.14415	2.54e-08	-1.04857	0.108033	-0.386514	0.532199	0.662058	0.531949
ENSMUSG00000069565	Dazap1	protein_coding	2944	8.93207	9.14006	9.63759	7.746	7.72379	7.62868	7.41496	6.90494	7.32181	7.18119	7.16885	7.03988	7.46605	-1.56762	2.55e-08	-0.468063	0.418192	-0.477152	0.205412	-0.00908909	0.993757
ENSMUSG00000029007	Agtrap	protein_coding	4236	4.29234	4.18408	4.54665	6.54301	6.29091	6.14827	6.87313	6.14257	6.65876	6.24909	6.02458	6.967	6.76688	1.98633	2.56e-08	0.255678	0.808423	0.217038	0.709506	-0.0386398	0.978532
ENSMUSG00000040612	Ildr2	protein_coding	8251	6.51002	6.22222	5.95825	9.25034	9.0533	9.19109	9.72206	7.19388	9.33074	7.58128	7.25094	8.32943	8.29888	2.91949	2.66e-08	-0.0770463	0.96882	-1.22986	0.0541898	-1.15281	0.304827
ENSMUSG00000071478	Hist1h2ad	protein_coding	572	10.6561	11.1074	11.0645	9.08668	8.08408	8.14308	5.52511	5.35047	5.19823	5.09957	3.35861	5.32015	5.71906	-2.44447	2.67e-08	-3.14711	6.13e-10	-3.40307	1.9e-13	-0.255953	0.87024
ENSMUSG00000026546	Cfap45	protein_coding	5717	3.21266	3.36738	2.94417	6.25953	5.12245	5.09268	6.27242	5.23645	5.67457	5.07957	4.57349	4.97298	5.0868	2.41199	2.67e-08	0.195335	0.88808	-0.654591	0.250119	-0.849926	0.370987
ENSMUSG00000040649	Rimklb	protein_coding	5622	7.51032	8.03639	7.94979	5.13827	5.50211	5.40917	4.05819	3.98838	3.75684	4.53438	3.06161	3.30326	2.42206	-2.49119	2.68e-08	-1.41899	0.0232294	-1.8237	0.00018411	-0.404711	0.757528
ENSMUSG00000030220	Arhgdib	protein_coding	1707	4.84325	5.41836	5.20582	7.876	7.22173	7.34215	8.45729	7.39987	7.53688	7.16605	6.58859	7.48488	7.57832	2.33249	2.69e-08	0.372604	0.743219	-0.25371	0.712127	-0.626313	0.533085
ENSMUSG00000031224	Magee2	protein_coding	2316	4.78836	5.21463	4.85445	0.788365	1.33861	1.84941	-0.247325	0.830418	1.11029	1.27467	0.604096	0.495247	1.84353	-3.53332	2.72e-08	-0.774039	0.722318	-0.265477	0.851859	0.508563	0.839011
ENSMUSG00000042197	Zfp451	protein_coding	15839	7.13936	7.24281	7.09408	5.62562	5.29276	5.28509	5.47875	5.44896	5.18201	4.41378	4.64196	5.26063	5.41627	-1.75069	2.72e-08	-0.0336715	0.977428	-0.415524	0.354358	-0.381853	0.651337
ENSMUSG00000051427	Ccdc157	protein_coding	5589	4.82119	5.17562	4.94367	6.98705	6.47493	6.61738	6.97558	7.20332	7.17562	6.49557	6.16603	6.55521	7.07043	1.72088	2.75e-08	0.412815	0.550993	-0.0987693	0.867907	-0.511584	0.496463
ENSMUSG00000020069	Hnrnph3	protein_coding	3151	9.16596	9.12883	9.6531	6.71051	6.52744	6.63165	7.33087	6.99111	6.91405	6.88577	8.99176	7.17692	7.70085	-2.71144	2.77e-08	0.46554	0.729596	1.31199	0.0227869	0.846455	0.484244
ENSMUSG00000001588	Acap1	protein_coding	4878	-0.701327	-0.701327	-2.28629	3.71371	3.07131	2.96458	3.86785	3.25826	4.05356	3.78497	2.1144	3.19318	3.41273	4.34565	2.82e-08	0.487333	0.743453	-0.0408906	0.973591	-0.528223	0.723092
ENSMUSG00000027331	Knstrn	protein_coding	5158	6.51583	6.66936	7.09671	4.49117	4.21686	4.38074	1.18246	2.09028	2.49117	-0.295547	2.18589	2.14743	2.01028	-2.4156	2.86e-08	-2.35267	1.41e-05	-2.55419	1.06e-07	-0.201522	0.902361
ENSMUSG00000029851	Tcaf2	protein_coding	4778	2.38745	1.55095	2.69779	6.39464	5.23048	5.28846	4.88781	3.81539	5.38022	3.5153	2.61822	4.65993	4.55364	3.45413	2.88e-08	-0.909043	0.480461	-1.68694	0.016221	-0.777899	0.620359
ENSMUSG00000047810	Ccdc88b	protein_coding	4959	2.68995	2.8994	1.27491	4.93788	5.43987	5.84903	4.75229	5.6862	5.93312	5.84159	6.08059	5.18691	4.578	3.01324	2.89e-08	0.0808908	0.967388	0.0746133	0.947568	-0.00627752	0.998106
ENSMUSG00000020821	Kif1c	protein_coding	7276	6.23752	6.46328	6.74972	9.9962	9.29951	9.38123	9.65143	9.28132	9.53693	9.01601	11.5332	9.60113	9.54902	3.09503	2.95e-08	-0.0957533	0.964547	0.695989	0.382879	0.791743	0.575807
ENSMUSG00000074500	Zfp558	protein_coding	3535	6.03627	6.42622	6.69004	1.87873	2.18797	2.14623	-0.272437	-1.36462	0.17829	3.83452	-1.59094	2.10756	0.818416	-4.32788	2.96e-08	-2.39479	0.109573	0.264919	0.865909	2.65971	0.149773
ENSMUSG00000086320	Gm12840	lincRNA	627	4.92139	5.80275	5.19702	8.50635	8.86034	8.85085	8.93239	7.30048	9.84088	5.55208	6.22616	7.15293	7.17157	3.39349	2.96e-08	0.278352	0.886515	-2.07033	0.00148215	-2.34869	0.00696047
ENSMUSG00000050071	Bex1	protein_coding	1186	9.34261	9.43864	10.3407	4.92382	5.85873	5.27437	4.52556	2.21099	3.07582	4.63252	5.6851	2.19774	1.39402	-4.37525	2.97e-08	-1.79949	0.198567	-1.03071	0.372902	0.768784	0.746276
ENSMUSG00000045777	Ifitm10	protein_coding	4789	1.74028	0.325238	-0.259724	4.04406	4.08494	4.45237	4.39109	5.93208	4.94973	4.27097	4.03713	4.76909	5.17048	3.35214	2.99e-08	1.02285	0.287464	0.423585	0.615731	-0.599265	0.673673
ENSMUSG00000069270	Hist1h2ac	protein_coding	2482	8.53555	9.07759	8.94234	7.04605	6.11526	6.09384	3.23777	3.66915	2.14793	2.87524	2.24119	3.45427	3.32862	-2.38225	3.04e-08	-3.36068	1.67e-11	-3.4314	2.95e-14	-0.0707173	0.969697
ENSMUSG00000048747	E130114P18Rik	protein_coding	2046	6.46704	7.15702	6.98956	4.45905	4.35033	4.42056	3.8857	3.59421	4.82517	2.26085	3.78293	2.89647	3.10982	-2.48982	3.07e-08	-0.197829	0.900092	-1.28673	0.0287317	-1.08891	0.322698
ENSMUSG00000048904	Neurog1	protein_coding	1686	5.29079	4.97432	4.45585	-0.753605	-0.203355	-1.69256	-0.789294	-0.296513	-0.753605	-0.267302	-0.522835	-0.631684	-0.69844	-5.76798	3.08e-08	0.198471	0.96882	0.285984	0.919394	0.0875132	0.990766
ENSMUSG00000022048	Dpysl2	protein_coding	4520	11.2152	11.3265	10.9634	9.58273	8.6651	8.75123	8.23714	7.67523	8.02947	8.28583	8.97182	8.17802	7.75536	-2.11438	3.1e-08	-1.06258	0.0572352	-0.69577	0.161188	0.366812	0.732826
ENSMUSG00000057406	Nsd2	protein_coding	16803	8.11268	8.30086	8.14549	6.20198	6.14583	6.16095	5.36737	4.41435	5.63844	4.89947	5.69928	4.70591	5.21814	-2.01896	3.11e-08	-0.940541	0.0961428	-0.988443	0.0218552	-0.0479017	0.972587
ENSMUSG00000037712	Fermt2	protein_coding	5191	7.45054	7.69411	7.89662	9.61374	8.93662	8.97101	9.27041	8.98797	9.01684	8.79065	8.50042	8.69865	8.66357	1.5166	3.22e-08	-0.110933	0.905204	-0.541452	0.119771	-0.430518	0.523048
ENSMUSG00000030365	Clec2i	protein_coding	3110	-1.63691	-0.636915	0.685014	4.55291	3.04262	3.70953	5.62202	5.73904	5.74679	4.43435	4.61622	5.35537	5.59816	4.11107	3.22e-08	1.81433	0.00484256	1.19656	0.0554082	-0.617771	0.640166
ENSMUSG00000015937	H2afy	protein_coding	6809	8.35603	8.85827	9.02981	7.05433	7.03784	6.99664	6.93327	5.95643	6.83061	6.36272	6.44347	6.23712	6.56385	-1.74554	3.23e-08	-0.393261	0.606398	-0.622912	0.123835	-0.229651	0.801888
ENSMUSG00000000296	Tpd52l1	protein_coding	1323	5.15078	3.59619	5.88159	8.35107	7.68171	7.72332	7.59392	7.2431	7.86765	6.98938	6.202	7.265	6.66258	2.80069	3.24e-08	-0.359899	0.810935	-1.11939	0.0662737	-0.75949	0.535301
ENSMUSG00000021091	Serpina3n	protein_coding	2064	-1.04544	-1.04544	0.53952	5.3296	5.98054	5.68803	3.87306	-0.588352	3.90875	-0.559141	3.43325	2.53591	2.91661	5.9994	3.26e-08	-2.33632	0.0665144	-3.04516	0.00134731	-0.708836	0.782101
ENSMUSG00000021806	Nid2	protein_coding	5174	6.52354	6.63153	6.54161	9.15424	8.31468	8.47522	6.57031	6.19434	6.94839	6.68488	5.44445	5.86958	6.33134	2.1292	3.27e-08	-2.09093	7.57e-07	-2.5396	8.17e-12	-0.44867	0.667312
ENSMUSG00000009772	Nuak2	protein_coding	3920	5.83005	5.77734	5.85569	3.78403	2.8648	3.04439	4.05955	3.73417	3.91179	2.21589	3.61747	3.10526	4.1287	-2.54569	3.32e-08	0.634828	0.558164	0.162196	0.860401	-0.472632	0.720875
ENSMUSG00000027555	Car13	protein_coding	2299	3.19131	2.79899	2.25843	6.27473	6.442	6.27789	7.88225	5.55987	7.62236	5.14328	5.55332	7.01367	6.69336	3.53472	3.32e-08	0.990252	0.418074	-0.0325315	0.981507	-1.02278	0.492186
ENSMUSG00000048216	Gpr85	protein_coding	4083	7.52304	7.46423	7.92602	5.32792	4.02841	4.22124	2.39411	2.42746	2.05783	2.54414	4.22351	2.99918	1.72597	-3.01166	3.34e-08	-2.34173	0.000903201	-1.47939	0.0271082	0.862341	0.571482
ENSMUSG00000057802	Gm10030	processed_transcript	3824	-0.935083	2.06492	0.0649175	4.79284	5.00748	5.01471	5.04046	4.16586	4.23484	3.01065	2.61761	4.56188	4.62788	4.00314	3.34e-08	-0.402757	0.84586	-0.970788	0.280279	-0.568031	0.757528
ENSMUSG00000026827	Gpd2	protein_coding	6549	5.46863	5.73167	5.40247	8.13813	7.28916	7.3624	7.79122	7.35684	7.84139	7.32962	6.75551	7.97765	7.74049	2.1083	3.35e-08	0.0295688	0.986463	-0.128168	0.860401	-0.157737	0.892885
ENSMUSG00000000902	Smarcb1	protein_coding	7930	7.81115	8.03088	8.34079	6.77423	6.73536	6.74792	6.59904	6.22799	6.42631	6.09889	6.31759	6.28942	6.44505	-1.3249	3.38e-08	-0.325842	0.555688	-0.458855	0.140256	-0.133014	0.855074
ENSMUSG00000024392	Bag6	protein_coding	6215	9.61188	9.71214	9.82316	8.61632	8.42625	8.51375	8.5374	8.17999	8.67599	8.14402	8.07883	8.21238	8.03136	-1.19758	3.42e-08	-0.0410064	0.961626	-0.402507	0.15206	-0.3615	0.502728
ENSMUSG00000107481	4833403J16Rik	lincRNA	1031	-0.0440443	-0.0440443	0.955956	6.18477	5.4604	5.24582	6.12972	5.58297	4.54092	6.08611	4.77169	5.7503	5.1404	5.31041	3.44e-08	-0.124189	0.957448	-0.15934	0.894414	-0.0351508	0.990766
ENSMUSG00000034486	Gbx2	protein_coding	2177	6.57115	6.04758	6.06748	-1.12234	1.59783	-0.476332	-1.15803	4.19273	3.83185	-0.636039	-0.891572	2.32151	2.63326	-5.7528	3.51e-08	2.9523	0.0552671	1.15964	0.484313	-1.79266	0.479823
ENSMUSG00000023961	Enpp4	protein_coding	4560	3.59233	3.42568	3.61832	6.3884	5.51603	5.6468	6.5066	6.26806	5.98589	5.37408	6.16586	6.8754	6.2882	2.35368	3.51e-08	0.367543	0.752255	0.370511	0.561518	0.00296804	0.998759
ENSMUSG00000025647	Shisa5	protein_coding	3297	4.20958	5.49801	5.30121	7.53859	7.11218	7.24377	7.65042	6.92576	7.45127	7.42693	6.99343	7.95151	7.49388	2.20557	3.6e-08	0.065695	0.965957	0.197804	0.775982	0.132109	0.915626
ENSMUSG00000040055	Gjb6	protein_coding	2674	4.43898	4.38836	2.97332	7.13559	7.4464	7.4891	8.19995	6.36901	7.73835	6.10073	4.30362	6.09524	6.59617	3.29286	3.6e-08	0.255479	0.89636	-1.37934	0.0535546	-1.63482	0.126304
ENSMUSG00000021636	Marveld2	protein_coding	3382	-1.75788	1.04948	1.41205	5.37141	4.71124	4.19799	4.47322	5.51939	4.49005	3.05035	2.37978	4.51379	4.15527	4.09201	3.6e-08	0.0754657	0.973916	-1.07239	0.219383	-1.14785	0.479823
ENSMUSG00000031786	Drc7	protein_coding	2988	2.59074	1.00578	2.66875	7.63514	5.04789	4.98966	6.96256	6.44015	8.24737	7.80497	6.15143	7.22573	7.41556	4.19273	3.62e-08	0.970334	0.559161	0.809653	0.446063	-0.160681	0.948271
ENSMUSG00000024659	Anxa1	protein_coding	2608	3.57125	2.52395	4.26091	6.67234	6.9054	6.84301	8.06115	5.74657	7.7308	5.986	6.42525	6.58447	7.15604	3.19343	3.65e-08	0.66452	0.631482	-0.209892	0.841512	-0.874412	0.527237
ENSMUSG00000030499	Kctd15	protein_coding	4238	7.70125	7.5405	8.03685	4.7368	4.55433	4.90248	5.15705	4.97362	2.30893	3.68832	4.67095	4.01582	4.65828	-3.03584	3.72e-08	-0.155136	0.939222	-0.418458	0.642853	-0.263322	0.879042
ENSMUSG00000069302	Hist1h2ah	protein_coding	405	11.1713	11.6638	11.5412	9.51833	8.59572	8.51987	5.66063	6.00902	4.62593	4.37527	4.53478	6.01089	5.75149	-2.52333	3.72e-08	-3.42778	1.75e-10	-3.58606	1.58e-13	-0.158278	0.929722
ENSMUSG00000041895	Wipi1	protein_coding	4410	4.82501	5.01909	5.1721	7.18115	6.67391	6.61201	6.06194	5.0845	5.52456	5.67644	5.59779	5.96983	5.7909	1.83189	3.77e-08	-1.22792	0.00293273	-1.07801	0.00325204	0.149911	0.885045
ENSMUSG00000030340	Scnn1a	protein_coding	4132	-2.04684	0.275088	0.275088	5.42077	3.14727	3.40652	4.84821	2.86968	4.25694	4.29744	3.67578	4.05236	4.27511	4.54114	3.84e-08	-0.161307	0.950759	-0.273245	0.830461	-0.111938	0.963694
ENSMUSG00000034295	Fhod3	protein_coding	5408	7.79011	7.67865	7.66819	5.31979	5.09243	4.84027	5.13655	4.32578	3.79372	5.43491	4.72641	4.40107	3.42742	-2.61742	3.94e-08	-0.568753	0.634113	-0.43343	0.561708	0.135323	0.931838
ENSMUSG00000030283	St8sia1	protein_coding	9341	6.83441	6.88495	6.53131	3.98588	5.07487	5.0099	4.75196	4.63439	4.76511	4.24001	5.09995	4.6057	4.32344	-1.98653	3.94e-08	-0.0530914	0.96882	-0.163224	0.806328	-0.110132	0.925941
ENSMUSG00000018340	Anxa6	protein_coding	2930	6.66827	7.31638	6.84998	9.18635	8.77825	8.78278	8.45507	7.60316	8.27406	7.98797	7.31649	8.28183	7.98404	1.95718	3.94e-08	-0.772925	0.19757	-0.99518	0.0157378	-0.222256	0.83099
ENSMUSG00000041836	Ptpre	protein_coding	10201	3.37728	3.49485	3.24927	4.73151	5.30027	5.15128	4.09749	4.63001	4.73682	4.34512	4.35586	3.92103	4.21232	1.70487	3.95e-08	-0.569455	0.316564	-0.864444	0.014591	-0.294988	0.733599
ENSMUSG00000032606	Nicn1	protein_coding	2835	7.9271	7.9945	8.24652	6.08161	6.06927	6.17608	6.59024	5.23914	6.00445	5.82844	6.11974	6.00228	6.45871	-1.95246	3.97e-08	-0.0582608	0.966719	0.0124272	0.988398	0.0706881	0.955436
ENSMUSG00000027831	Veph1	protein_coding	7086	4.73727	5.51932	4.74488	2.49696	2.48017	2.44553	2.2268	2.33256	2.81888	0.983259	0.99076	1.88191	2.58774	-2.57583	4.03e-08	0.0120515	0.995166	-0.684499	0.330015	-0.696551	0.588435
ENSMUSG00000069300	Hist1h2bj	protein_coding	463	10.4838	10.9813	10.7293	8.93746	7.42935	7.77188	6.16269	5.96032	5.8658	3.91915	4.66361	5.69227	5.41401	-2.55336	4.07e-08	-2.18945	0.000141285	-3.09546	7.45e-10	-0.906012	0.498894
ENSMUSG00000020743	Mif4gd	protein_coding	2010	4.38512	5.22162	4.87545	7.58899	6.87844	6.93955	6.89963	6.94175	7.46448	5.83666	6.96504	6.99737	6.93671	2.30384	4.08e-08	-0.0447762	0.975865	-0.412842	0.503131	-0.368065	0.74826
ENSMUSG00000102312	Pcdha3	protein_coding	5332	6.47407	6.45877	6.67544	3.94288	3.69016	3.57711	4.1346	2.12988	2.53952	2.59519	3.30795	2.75164	1.72795	-2.79711	4.15e-08	-0.521019	0.713503	-1.045	0.122803	-0.523983	0.729805
ENSMUSG00000018474	Chd3	protein_coding	8443	11.0101	10.905	10.7739	8.96048	9.33261	9.41818	9.18462	8.50152	9.17254	8.15254	8.68829	8.89669	8.64939	-1.64907	4.17e-08	-0.264079	0.758095	-0.628986	0.0947991	-0.364907	0.646082
ENSMUSG00000001604	Tcea3	protein_coding	1400	1.51457	3.21501	3.60204	6.28276	6.33161	6.20498	7.50125	5.97166	7.24249	5.95507	5.62799	6.14429	7.05355	3.25669	4.22e-08	0.771258	0.515062	0.0280813	0.981912	-0.743177	0.585137
ENSMUSG00000019699	Akt3	protein_coding	5124	9.60743	9.83564	9.79881	7.88947	7.2631	7.20362	7.66774	6.97634	7.39595	7.36265	8.78938	7.607	7.58968	-2.26447	4.3e-08	-0.111631	0.941336	0.47183	0.434418	0.583461	0.577368
ENSMUSG00000006641	Slc5a6	protein_coding	3991	4.09071	4.87361	5.02562	7.82662	7.38322	7.40637	7.72578	5.66001	7.68097	6.15489	5.6349	6.80465	6.48048	2.83577	4.3e-08	-0.268295	0.872192	-1.22172	0.0492942	-0.953427	0.437921
ENSMUSG00000029629	Phf14	protein_coding	16040	7.42056	7.52192	7.66705	6.48925	6.08871	6.26933	6.04552	5.89436	5.96074	5.70187	5.58252	5.87654	5.44388	-1.24882	4.34e-08	-0.32277	0.530664	-0.63142	0.0187768	-0.30865	0.598484
ENSMUSG00000101628	Gm28177	processed_transcript	3532	4.3088	5.22391	5.3088	7.21294	6.96578	6.941	8.31124	7.73727	7.7626	8.09836	7.17847	7.96677	7.62485	2.03222	4.4e-08	0.918041	0.103892	0.71404	0.122574	-0.204001	0.849435
ENSMUSG00000023367	Tmem176a	protein_coding	3810	3.31814	2.9771	4.07021	5.85157	5.96475	5.78231	6.34286	5.25522	5.24013	5.71638	5.83236	6.34695	5.97086	2.33835	4.45e-08	-0.154313	0.91552	0.119726	0.883545	0.274039	0.818656
ENSMUSG00000053964	Lgals4	protein_coding	2315	1.95891	1.11092	2.87645	5.62188	5.69679	5.73268	5.59879	4.86079	6.88702	5.27529	5.14904	5.79355	6.61234	3.52664	4.49e-08	0.346924	0.85395	0.147069	0.903129	-0.199856	0.91426
ENSMUSG00000049916	2610318N02Rik	protein_coding	1265	4.90879	5.63814	6.26078	-0.339137	1.79607	1.30687	-0.374827	0.117954	0.660863	0.147165	-0.108368	-0.217217	-0.283973	-4.48647	4.53e-08	-1.0197	0.747442	-1.33954	0.433293	-0.319833	0.944383
ENSMUSG00000034438	Gbp8	protein_coding	3443	0.216334	-0.783666	-0.783666	2.86019	3.76658	3.46721	4.73523	4.95883	4.72413	4.34649	5.17502	5.14561	5.39044	3.79001	4.65e-08	1.38699	0.0173519	1.64623	0.000395179	0.259243	0.835645
ENSMUSG00000086600	C030005K06Rik	processed_transcript	2694	-1.42975	1.37761	1.37761	4.67877	5.08628	5.27515	3.92688	3.27527	4.54753	2.37848	3.60837	4.9401	3.71288	4.1441	4.65e-08	-1.02227	0.464281	-1.09406	0.211858	-0.0717908	0.979149
[truncated: 26,345 more rows]

## Sheet: GO_decreaseP12vsE16
Category	Term	Count	%	PValue	Genes	List Total	Pop Hits	Pop Total	Fold Enrichment	Bonferroni	Benjamini	FDR
[truncated: 152 more rows]

[truncated: 3 more sheets: GO_increaseP12vsE16, GO_decreaseP310vsP12, GO_increaseP310vsP12]
